# Supplementary material for: Predicted impact of the viral mutational landscape on the cytotoxic response against SARS-CoV-2
Source: PLoS Comput Biol. 2022 Feb 10;18(2):e1009726. doi: 10.1371/journal.pcbi.1009726 (PMC8830725; doi:10.1371/journal.pcbi.1009726)
Supplement: S1 File — (GZ) [file pcbi.1009726.s002.tar.gz]

Archive with 5 entries (4 files):
- Mut.pl
- Mut.pl/example_coding_sequences.fn
- Mut.pl/mut.pl
- Mut.pl/genetic_code.csv
- Mut.pl/SARS2_ref_prot_seqs.fa
