# Supplementary material for: Predicted impact of the viral mutational landscape on the cytotoxic response against SARS-CoV-2
Source: PLoS Comput Biol. 2022 Feb 10;18(2):e1009726. doi: 10.1371/journal.pcbi.1009726 (PMC8830725; doi:10.1371/journal.pcbi.1009726)
Supplement: S1 File — (GZ) [file pcbi.1009726.s002.tar.gz › Mut.pl/mut.pl]

#
# MUTATION IDENTIFICATION FROM GENE CODING SEQUENCES
#
# FOR RUNNING: perl mut.pl example_coding_sequences.fn
#
# DEPENDENCY: PREINSTALLATION OF CUSTAL OMEGA (LINE 104)
#
#
# GET REFERENCE SARS-CoV-2 PROTEIN SEQUENCES FROM FILE
#
open IN, "<SARS2_ref_prot_seqs.fa";
while (<IN>){
    $_=~s/\r//;
    chomp;
    if ($_=~/^>/){
	$code=$_;
	$code=~s/^>//;
    }else{
	$ProtSeqs{$code}=$_;
	$Prots{$code}{whole}{begin}=1;
	$Prots{$code}{whole}{end}=length ($_);
	$Prots{$code}{whole}{len}=length ($_);
	$Prots{$code}{whole}{seq}=$_;
    }
}
close IN;
#
# GET NCBI SARS2 SEQUENCES
#
open IN, "<$ARGV[0]";
while (<IN>){
    $_=~s/\r//;
    chomp;
    if ($_=~/^>/){
	undef $protein;
	if ($_ =~ /ORF1ab/){
	    @F=split /\>join\(|\:/;
	    @L=split /\./,$F[1];
	    $acc=$L[0];
	}else{
	    @F=split /\>|\:/;
	    @L=split /\./,$F[1];
	    $acc=$L[0];
	}
	$ACCs{$acc}=1;
	#
	# POLYPROTEIN 
	#
	$protein='Leader' if ($_ =~ /leader protein/);
	$protein='nsp2' if ($_ =~ /nsp2/);
	$protein='nsp3' if ($_ =~ /nsp3/);
	$protein='nsp4' if ($_ =~ /nsp4/);
	$protein='3C-like' if ($_=~ /3C\-like/);
	$protein='nsp6' if ($_ =~ /nsp6/);
	$protein='nsp7' if ($_ =~ /nsp7/);
	$protein='nsp8' if ($_ =~ /nsp8/);
	$protein='nsp9' if ($_ =~ /nsp9/);
	$protein='nsp11' if ($_ =~ /nsp11/);
	$protein='nsp10' if ($_ =~ /nsp10/);
	$protein='ORF1ab' if ($_ =~ /ORF1ab/);
	#
	# STRUCTURAL PROTEINS 
	#
	$protein='E' if ($_ =~ /envelope protein/);
	$protein='M' if ($_ =~ /membrane glycoprotein/);
	$protein='N' if ($_ =~ /nucleocapsid phosphoprotein/);
	$protein='S' if ($_ =~ /surface glycoprotein/);
	#
	# ACCESSORY PROTEINS 
	#
	$protein='ORF3a' if ($_ =~ /ORF3a/);
	$protein='ORF6' if ($_ =~ /ORF6/);
	$protein='ORF7a' if ($_ =~ /ORF7a/);
	$protein='ORF7b' if ($_ =~ /ORF7b/);
	$protein='ORF8' if ($_ =~ /ORF8/);
	$protein='ORF10' if ($_ =~ /ORF10/);
    }else{
	next if (!defined $protein);
	chomp;
	$protseq=translate($_);
	$NCBISeqs{$protein}{$acc}=$protseq;
    }
}
close IN;
#
# PRINT HEADER
#
print "Id\tAccession\tProtein\tIdentity\tMutations\n";
#
# CHECK CONSERVATION 
#
for my $prot1(sort keys %ProtSeqs){
    $lenprot1=length($ProtSeqs{$prot1});
    $z=0;
    for my $acc(sort keys %ACCs){
	next if (!defined $NCBISeqs{$prot1}{$acc});
	$z++;
	$prot2_seq=$NCBISeqs{$prot1}{$acc};
	$lenprot2=length($prot2_seq);
	next if ((($lenprot2/$lenprot1)>1.03) or (($lenprot2/$lenprot1)<0.97));
	#
	open OUT, ">fileout.fa";
	print OUT ">$prot1\n$ProtSeqs{$prot1}\n>hit\n$NCBISeqs{$prot1}{$acc}\n";
	close OUT;
	#
	$so="clustalo -i fileout.fa -o alifile.faa --force";
	$system=system $so;
	#
	open IN, "<alifile.faa";
	open OUT, ">alifileF.faa";
	undef $seq;
	while (<IN>){ 
	    $_=~s/\r//;
	    next if ((length $_)==0);
	    if ($_=~/>/){
		print OUT "$seq\n" if (defined $seq);
		$_=~s/\(/ \(/;
		print OUT $_;
		$seq = '';
	    }else{
		chomp $_;
		$seq.=$_;
	    }
	}
	print OUT "$seq\n";
	close OUT;
	close IN;
	#
	# GET ALIGNED SEQUENCES
	#
	%Aliseq=();
	open IN, "<alifileF.faa";
	$protA=<IN>;
	chomp $protA;
	$protA=~s/^>//g;
	$Aliseq{$protA}=<IN>;
	chomp $Aliseq{$protA};
	$protB=<IN>;
	chomp $protB;
	$protB=~s/^>//g;
	$Aliseq{$protB}=<IN>;
	chomp $Aliseq{$protB};
	close IN;
	#
	# FIND RESIDUE CORRESPONDENCE
	#
	$gaps1=$gaps2=0;
	%Equiv1=();
	$prot_ident_res=0;
	for my $i(1..(length $Aliseq{$prot1})){
	    $pos1=substr($Aliseq{$protA},($i-1),1);
	    $pos2=substr($Aliseq{$protB},($i-1),1);
	    $gaps1++ if ($pos1 eq '-');
	    $protpos=$i-$gaps1;
	    $Equiv1{$protpos}=$i;
	    $prot_ident_res++ if ($pos1 eq $pos2);
	}
	#
	# SEQUENCE IDENTITY FILTER
	#
	$prot_ident=sprintf("%.2f",($prot_ident_res*100)/(length $ProtSeqs{$prot1}));
	if ($prot_ident<90){
	    next;
	}else{
	    if (!defined $NCBI_Read{$prot1}{$acc}){
		$NCBI_Read{$prot1}{$acc}=1;
	    }
	}
	#
	# CHECK IDENTITY BY LOOP
	#
	for my $loop(sort keys %{$Prots{$prot1}}){
	    $alibegin=$Equiv1{$Prots{$protA}{$loop}{begin}};
	    $aliend=$Equiv1{$Prots{$protA}{$loop}{end}};
	    $alilen=($aliend-$alibegin)+1;
	    $aliloop1=substr($Aliseq{$protA},($alibegin-1),$alilen);
	    $aliloop2=substr($Aliseq{$protB},($alibegin-1),$alilen);
	    $ident_res=0;
	    %Muts=();
	    $looppos=0;
	    for my $i(1..$alilen){
		$res1=substr($aliloop1,($i-1),1);
		$res2=substr($aliloop2,($i-1),1);
		$looppos++ if ($res1 ne '-');
		if ($res1 eq $res2){
		    $ident_res++;
		}else{
		    $protpos=$looppos+$Prots{$prot1}{$loop}{begin};
		    $mut_i++;
		    $Muts{$mut_i}="$res1$protpos$res2";
		}
	    }
	    $ident=sprintf("%.2f",(($ident_res*100)/$Equiv1{$Prots{$prot1}{$loop}{len}}));
	    #
	    @G=split /\_/,$prot2;
	    print stderr "$z\t$acc\t$prot1\t$ident\t";
	    $mutline='';
	    for my $i(sort {$a<=>$b} keys %Muts){
		$mutline.="$Muts{$i} ";
		$res_WT=substr($Muts{$i},0,1);
		$res_mut=substr($Muts{$i},(length($Muts{$i})-1),1);
		$posit=$Muts{$i};
		$posit=~s/\D//g;
		$posit=$posit-1;
		#
		#print "$acc\t$prot1\t$posit\t$res_WT\t$res_mut\n";
		#
	    }
	    $mutline='None' if ($mutline eq '');
	    print stderr "\t$mutline\n";
	}
    }
}
#
# FUNCTION TRANSLATE
#
sub translate(){
    $nt_seq=@_[0];
    open IN2, "<genetic_code.csv";
    while (<IN2>){
	chomp;
	@K=split /\t/;
	$AA{$K[1]}=$K[0];
    }
    close IN2;
    #
    $len=length($nt_seq);
    $AA_seq='';
    for (my $k=1;$k<$len;$k+=3){
	$codon=substr($nt_seq,($k-1),3);
	if ($AA{$codon} ne 'U'){
	    $AA_seq.=$AA{$codon};
	}else{
	    last;
	}
    }
    return $AA_seq;
}
