# Supplementary material for: Predicted impact of the viral mutational landscape on the cytotoxic response against SARS-CoV-2
Source: PLoS Comput Biol. 2022 Feb 10;18(2):e1009726. doi: 10.1371/journal.pcbi.1009726 (PMC8830725; doi:10.1371/journal.pcbi.1009726)
Supplement: S1 File — (GZ) [file pcbi.1009726.s002.tar.gz › Mut.pl/genetic_code.csv]

A	GCT
A	GCC
A	GCA
A	GCG
C	TGT
C	TGC
D	GAT
D	GAC
E	GAA
E	GAG
F	TTT
F	TTC
G	GGT
G	GGC
G	GGA
G	GGG
H	CAT
H	CAC
I	ATT
I	ATC
I	ATA
K	AAA
K	AAG
L	TTA
L	TTG
L	CTT
L	CTC
L	CTA
L	CTG
M	ATG
N	AAT
N	AAC
P	CCT
P	CCC
P	CCA
P	CCG
Q	CAA
Q	CAG
R	CGT
R	CGC
R	CGA
R	CGG
R	AGA
R	AGG
S	TCT
S	TCC
S	TCA
S	TCG
S	AGT
S	AGC
T	ACT
T	ACC
T	ACA
T	ACG
U	TAA
U	TAG
U	TGA
V	GTT
V	GTC
V	GTA
V	GTG
W	TGG
Y	TAT
Y	TAC
