# Supplementary material for: Predicted impact of the viral mutational landscape on the cytotoxic response against SARS-CoV-2
Source: PLoS Comput Biol. 2022 Feb 10;18(2):e1009726. doi: 10.1371/journal.pcbi.1009726 (PMC8830725; doi:10.1371/journal.pcbi.1009726)
Supplement: S1 Table — (XLSX) [file pcbi.1009726.s003.xlsx]

## Sheet: fam_epit_report_50
S1 Table. Intra-family conserved epitopes. Epitopes asociated to ≥50% alleles in the family are shown.
Family	Epitope index	Protein	Epitope begin	Epitope end	Number of alleles	% allele coverage	Experimentally validated
HLA-A*01	1	E	49	57	47	90.38	No
HLA-A*01	2	M	39	47	51	98.08	Yes
HLA-A*01	3	M	169	178	43	82.69	Yes
HLA-A*01	4	M	170	178	44	84.62	Yes
HLA-A*01	5	M	170	179	39	75	Yes
HLA-A*01	6	M	171	179	50	96.15	Yes
HLA-A*01	7	M	186	196	48	92.31	Yes
HLA-A*01	8	M	187	196	49	94.23	No
HLA-A*01	9	M	188	196	48	92.31	Yes
HLA-A*01	10	M	213	221	48	92.31	No
HLA-A*01	11	N	75	86	45	86.54	No
HLA-A*01	12	N	77	86	45	86.54	No
HLA-A*01	13	N	77	87	49	94.23	No
HLA-A*01	14	N	78	86	46	88.46	No
HLA-A*01	15	N	78	87	51	98.08	No
HLA-A*01	16	N	79	87	46	88.46	Yes
HLA-A*01	17	N	103	111	49	94.23	No
HLA-A*01	18	N	104	112	42	80.77	No
HLA-A*01	19	N	114	123	45	86.54	Yes
HLA-A*01	20	N	164	172	45	86.54	No
HLA-A*01	21	N	324	333	50	96.15	Yes
HLA-A*01	22	N	352	360	48	92.31	Yes
HLA-A*01	23	ORF1ab	88	97	46	88.46	No
HLA-A*01	24	ORF1ab	89	97	49	94.23	No
HLA-A*01	25	ORF1ab	110	118	47	90.38	Yes
HLA-A*01	26	ORF1ab	145	154	39	75	No
HLA-A*01	27	ORF1ab	185	196	48	92.31	No
HLA-A*01	28	ORF1ab	218	229	44	84.62	No
HLA-A*01	29	ORF1ab	221	229	51	98.08	No
HLA-A*01	30	ORF1ab	240	249	35	67.31	No
HLA-A*01	31	ORF1ab	241	249	49	94.23	No
HLA-A*01	32	ORF1ab	487	496	48	92.31	No
HLA-A*01	33	ORF1ab	567	576	48	92.31	No
HLA-A*01	34	ORF1ab	569	576	46	88.46	No
HLA-A*01	35	ORF1ab	591	600	50	96.15	No
HLA-A*01	36	ORF1ab	612	621	31	59.62	No
HLA-A*01	37	ORF1ab	613	621	51	98.08	No
HLA-A*01	38	ORF1ab	709	717	44	84.62	No
HLA-A*01	39	ORF1ab	790	799	45	86.54	No
HLA-A*01	40	ORF1ab	825	836	40	76.92	No
HLA-A*01	41	ORF1ab	896	905	48	92.31	No
HLA-A*01	42	ORF1ab	896	906	46	88.46	No
HLA-A*01	43	ORF1ab	897	905	34	65.38	No
HLA-A*01	44	ORF1ab	1021	1031	36	69.23	No
HLA-A*01	45	ORF1ab	1022	1031	46	88.46	Yes
HLA-A*01	46	ORF1ab	1165	1174	45	86.54	No
HLA-A*01	47	ORF1ab	1174	1183	46	88.46	No
HLA-A*01	48	ORF1ab	1245	1256	33	63.46	No
HLA-A*01	49	ORF1ab	1248	1256	50	96.15	No
HLA-A*01	50	ORF1ab	1249	1256	48	92.31	No
HLA-A*01	51	ORF1ab	1256	1264	48	92.31	No
HLA-A*01	52	ORF1ab	1271	1279	36	69.23	No
HLA-A*01	53	ORF1ab	1318	1329	48	92.31	No
HLA-A*01	54	ORF1ab	1319	1329	50	96.15	No
HLA-A*01	55	ORF1ab	1320	1329	51	98.08	No
HLA-A*01	56	ORF1ab	1321	1329	51	98.08	Yes
HLA-A*01	57	ORF1ab	1322	1329	45	86.54	Yes
HLA-A*01	58	ORF1ab	1327	1337	47	90.38	No
HLA-A*01	59	ORF1ab	1412	1423	43	82.69	No
HLA-A*01	60	ORF1ab	1413	1423	44	84.62	No
HLA-A*01	61	ORF1ab	1414	1423	48	92.31	No
HLA-A*01	62	ORF1ab	1415	1423	51	98.08	Yes
HLA-A*01	63	ORF1ab	1415	1425	47	90.38	No
HLA-A*01	64	ORF1ab	1477	1486	46	88.46	Yes
HLA-A*01	65	ORF1ab	1478	1486	48	92.31	No
HLA-A*01	66	ORF1ab	1501	1511	31	59.62	No
HLA-A*01	67	ORF1ab	1503	1511	46	88.46	No
HLA-A*01	68	ORF1ab	1580	1590	46	88.46	No
HLA-A*01	69	ORF1ab	1582	1590	46	88.46	Yes
HLA-A*01	70	ORF1ab	1583	1590	48	92.31	No
HLA-A*01	71	ORF1ab	1588	1598	44	84.62	No
HLA-A*01	72	ORF1ab	1611	1619	46	88.46	No
HLA-A*01	73	ORF1ab	1637	1646	51	98.08	Yes
HLA-A*01	74	ORF1ab	1725	1734	42	80.77	Yes
HLA-A*01	75	ORF1ab	1768	1776	45	86.54	Yes
HLA-A*01	76	ORF1ab	1806	1814	51	98.08	No
HLA-A*01	77	ORF1ab	1819	1827	43	82.69	No
HLA-A*01	78	ORF1ab	1821	1831	32	61.54	Yes
HLA-A*01	79	ORF1ab	1824	1831	35	67.31	No
HLA-A*01	80	ORF1ab	1827	1836	45	86.54	No
HLA-A*01	81	ORF1ab	1863	1873	48	92.31	Yes
HLA-A*01	82	ORF1ab	1873	1882	46	88.46	Yes
HLA-A*01	83	ORF1ab	1874	1882	49	94.23	No
HLA-A*01	84	ORF1ab	1888	1899	41	78.85	No
HLA-A*01	85	ORF1ab	1889	1899	45	86.54	Yes
HLA-A*01	86	ORF1ab	1889	1900	45	86.54	No
HLA-A*01	87	ORF1ab	1890	1899	48	92.31	No
HLA-A*01	88	ORF1ab	1891	1899	49	94.23	Yes
HLA-A*01	89	ORF1ab	1891	1900	49	94.23	No
HLA-A*01	90	ORF1ab	1895	1906	38	73.08	No
HLA-A*01	91	ORF1ab	1907	1915	36	69.23	No
HLA-A*01	92	ORF1ab	1911	1920	45	86.54	No
HLA-A*01	93	ORF1ab	1937	1947	49	94.23	Yes
HLA-A*01	94	ORF1ab	1938	1947	33	63.46	No
HLA-A*01	95	ORF1ab	1964	1972	44	84.62	No
HLA-A*01	96	ORF1ab	2092	2099	49	94.23	No
HLA-A*01	97	ORF1ab	2092	2100	42	80.77	No
HLA-A*01	98	ORF1ab	2099	2107	45	86.54	No
HLA-A*01	99	ORF1ab	2254	2262	51	98.08	Yes
HLA-A*01	100	ORF1ab	2270	2281	36	69.23	No
HLA-A*01	101	ORF1ab	2272	2281	44	84.62	Yes
HLA-A*01	102	ORF1ab	2273	2281	51	98.08	Yes
HLA-A*01	103	ORF1ab	2292	2301	38	73.08	No
HLA-A*01	104	ORF1ab	2323	2331	49	94.23	Yes
HLA-A*01	105	ORF1ab	2494	2504	48	92.31	Yes
HLA-A*01	106	ORF1ab	2495	2504	48	92.31	Yes
HLA-A*01	107	ORF1ab	2504	2513	45	86.54	No
HLA-A*01	108	ORF1ab	2551	2561	37	71.15	No
HLA-A*01	109	ORF1ab	2552	2560	48	92.31	Yes
HLA-A*01	110	ORF1ab	2552	2561	50	96.15	No
HLA-A*01	111	ORF1ab	2625	2633	41	78.85	Yes
HLA-A*01	112	ORF1ab	2665	2673	48	92.31	No
HLA-A*01	113	ORF1ab	2668	2677	38	73.08	No
HLA-A*01	114	ORF1ab	2798	2809	29	55.77	No
HLA-A*01	115	ORF1ab	2799	2809	49	94.23	Yes
HLA-A*01	116	ORF1ab	2876	2884	43	82.69	No
HLA-A*01	117	ORF1ab	2889	2897	49	94.23	No
HLA-A*01	118	ORF1ab	2897	2905	51	98.08	No
HLA-A*01	119	ORF1ab	2935	2945	39	75	No
HLA-A*01	120	ORF1ab	2945	2954	43	82.69	No
HLA-A*01	121	ORF1ab	2946	2954	40	76.92	No
HLA-A*01	122	ORF1ab	2956	2964	41	78.85	No
HLA-A*01	123	ORF1ab	2975	2983	44	84.62	No
HLA-A*01	124	ORF1ab	3194	3204	44	84.62	No
HLA-A*01	125	ORF1ab	3217	3226	46	88.46	No
HLA-A*01	126	ORF1ab	3241	3250	51	98.08	No
HLA-A*01	127	ORF1ab	3307	3317	31	59.62	No
HLA-A*01	128	ORF1ab	3308	3317	49	94.23	No
HLA-A*01	129	ORF1ab	3353	3364	44	84.62	No
HLA-A*01	130	ORF1ab	3355	3364	47	90.38	No
HLA-A*01	131	ORF1ab	3356	3364	46	88.46	No
HLA-A*01	132	ORF1ab	3434	3445	49	94.23	No
HLA-A*01	133	ORF1ab	3435	3445	49	94.23	No
HLA-A*01	134	ORF1ab	3436	3445	51	98.08	No
HLA-A*01	135	ORF1ab	3437	3445	51	98.08	Yes
HLA-A*01	136	ORF1ab	3438	3445	45	86.54	No
HLA-A*01	137	ORF1ab	3463	3472	38	73.08	No
HLA-A*01	138	ORF1ab	3464	3472	49	94.23	No
HLA-A*01	139	ORF1ab	3489	3500	41	78.85	No
HLA-A*01	140	ORF1ab	3645	3654	43	82.69	No
HLA-A*01	141	ORF1ab	3646	3654	50	96.15	No
HLA-A*01	142	ORF1ab	3669	3677	44	84.62	No
HLA-A*01	143	ORF1ab	3813	3822	45	86.54	No
HLA-A*01	144	ORF1ab	3814	3822	48	92.31	No
HLA-A*01	145	ORF1ab	3945	3954	48	92.31	No
HLA-A*01	146	ORF1ab	4004	4012	37	71.15	No
HLA-A*01	147	ORF1ab	4004	4013	51	98.08	No
HLA-A*01	148	ORF1ab	4080	4091	34	65.38	No
HLA-A*01	149	ORF1ab	4082	4091	51	98.08	Yes
HLA-A*01	150	ORF1ab	4083	4091	51	98.08	No
HLA-A*01	151	ORF1ab	4160	4171	51	98.08	No
HLA-A*01	152	ORF1ab	4161	4171	51	98.08	No
HLA-A*01	153	ORF1ab	4161	4172	46	88.46	No
HLA-A*01	154	ORF1ab	4162	4171	51	98.08	No
HLA-A*01	155	ORF1ab	4163	4171	52	100	Yes
HLA-A*01	156	ORF1ab	4163	4172	51	98.08	Yes
HLA-A*01	157	ORF1ab	4164	4171	49	94.23	No
HLA-A*01	158	ORF1ab	4164	4172	46	88.46	No
HLA-A*01	159	ORF1ab	4195	4206	48	92.31	No
HLA-A*01	160	ORF1ab	4196	4206	49	94.23	No
HLA-A*01	161	ORF1ab	4197	4206	45	86.54	No
HLA-A*01	162	ORF1ab	4198	4206	51	98.08	No
HLA-A*01	163	ORF1ab	4199	4206	38	73.08	No
HLA-A*01	164	ORF1ab	4206	4215	36	69.23	No
HLA-A*01	165	ORF1ab	4216	4227	48	92.31	No
HLA-A*01	166	ORF1ab	4273	4283	48	92.31	No
HLA-A*01	167	ORF1ab	4319	4329	36	69.23	No
HLA-A*01	168	ORF1ab	4419	4427	46	88.46	No
HLA-A*01	169	ORF1ab	4419	4430	47	90.38	No
HLA-A*01	170	ORF1ab	4469	4479	37	71.15	No
HLA-A*01	171	ORF1ab	4514	4521	42	80.77	No
HLA-A*01	172	ORF1ab	4557	4567	48	92.31	No
HLA-A*01	173	ORF1ab	4598	4609	45	86.54	No
HLA-A*01	174	ORF1ab	4601	4609	43	82.69	No
HLA-A*01	175	ORF1ab	4648	4657	49	94.23	No
HLA-A*01	176	ORF1ab	4650	4657	32	61.54	No
HLA-A*01	177	ORF1ab	4667	4675	39	75	No
HLA-A*01	178	ORF1ab	4667	4678	45	86.54	No
HLA-A*01	179	ORF1ab	4726	4734	41	78.85	Yes
HLA-A*01	180	ORF1ab	4758	4766	44	84.62	No
HLA-A*01	181	ORF1ab	4839	4848	35	67.31	No
HLA-A*01	182	ORF1ab	4839	4850	45	86.54	No
HLA-A*01	183	ORF1ab	4840	4848	42	80.77	Yes
HLA-A*01	184	ORF1ab	4841	4850	51	98.08	No
HLA-A*01	185	ORF1ab	4842	4850	51	98.08	Yes
HLA-A*01	186	ORF1ab	4843	4850	44	84.62	No
HLA-A*01	187	ORF1ab	4863	4871	47	90.38	Yes
HLA-A*01	188	ORF1ab	4866	4875	33	63.46	No
HLA-A*01	189	ORF1ab	4867	4875	51	98.08	Yes
HLA-A*01	190	ORF1ab	4911	4922	45	86.54	No
HLA-A*01	191	ORF1ab	4913	4922	40	76.92	No
HLA-A*01	192	ORF1ab	4930	4938	47	90.38	Yes
HLA-A*01	193	ORF1ab	4998	5006	40	76.92	No
HLA-A*01	194	ORF1ab	4998	5007	48	92.31	No
HLA-A*01	195	ORF1ab	5000	5011	43	82.69	No
HLA-A*01	196	ORF1ab	5055	5066	47	90.38	No
HLA-A*01	197	ORF1ab	5071	5081	45	86.54	No
HLA-A*01	198	ORF1ab	5072	5081	48	92.31	Yes
HLA-A*01	199	ORF1ab	5073	5081	50	96.15	No
HLA-A*01	200	ORF1ab	5101	5111	49	94.23	No
HLA-A*01	201	ORF1ab	5127	5138	47	90.38	No
HLA-A*01	202	ORF1ab	5129	5138	51	98.08	No
HLA-A*01	203	ORF1ab	5130	5138	51	98.08	Yes
HLA-A*01	204	ORF1ab	5131	5138	47	90.38	No
HLA-A*01	205	ORF1ab	5150	5158	46	88.46	No
HLA-A*01	206	ORF1ab	5214	5223	46	88.46	No
HLA-A*01	207	ORF1ab	5215	5223	38	73.08	No
HLA-A*01	208	ORF1ab	5251	5259	47	90.38	No
HLA-A*01	209	ORF1ab	5259	5269	36	69.23	No
HLA-A*01	210	ORF1ab	5261	5269	48	92.31	No
HLA-A*01	211	ORF1ab	5269	5276	49	94.23	No
HLA-A*01	212	ORF1ab	5269	5277	43	82.69	No
HLA-A*01	213	ORF1ab	5269	5279	46	88.46	No
HLA-A*01	214	ORF1ab	5287	5295	46	88.46	No
HLA-A*01	215	ORF1ab	5296	5307	48	92.31	No
HLA-A*01	216	ORF1ab	5297	5307	48	92.31	No
HLA-A*01	217	ORF1ab	5298	5307	51	98.08	No
HLA-A*01	218	ORF1ab	5299	5307	51	98.08	No
HLA-A*01	219	ORF1ab	5303	5313	33	63.46	No
HLA-A*01	220	ORF1ab	5304	5313	40	76.92	No
HLA-A*01	221	ORF1ab	5378	5388	41	78.85	No
HLA-A*01	222	ORF1ab	5380	5388	47	90.38	No
HLA-A*01	223	ORF1ab	5381	5388	51	98.08	No
HLA-A*01	224	ORF1ab	5381	5389	49	94.23	No
HLA-A*01	225	ORF1ab	5384	5394	44	84.62	No
HLA-A*01	226	ORF1ab	5384	5395	44	84.62	No
HLA-A*01	227	ORF1ab	5464	5473	51	98.08	No
HLA-A*01	228	ORF1ab	5559	5570	37	71.15	No
HLA-A*01	229	ORF1ab	5582	5590	36	69.23	No
HLA-A*01	230	ORF1ab	5582	5593	48	92.31	No
HLA-A*01	231	ORF1ab	5615	5623	48	92.31	Yes
HLA-A*01	232	ORF1ab	5637	5648	46	88.46	No
HLA-A*01	233	ORF1ab	5772	5780	35	67.31	No
HLA-A*01	234	ORF1ab	5772	5781	51	98.08	No
HLA-A*01	235	ORF1ab	5855	5865	43	82.69	No
HLA-A*01	236	ORF1ab	5856	5865	51	98.08	No
HLA-A*01	237	ORF1ab	5856	5867	45	86.54	No
HLA-A*01	238	ORF1ab	5858	5867	42	80.77	No
HLA-A*01	239	ORF1ab	5859	5867	47	90.38	No
HLA-A*01	240	ORF1ab	6049	6058	41	78.85	No
HLA-A*01	241	ORF1ab	6139	6149	39	75	No
HLA-A*01	242	ORF1ab	6154	6162	48	92.31	No
HLA-A*01	243	ORF1ab	6166	6174	39	75	No
HLA-A*01	244	ORF1ab	6174	6185	45	86.54	No
HLA-A*01	245	ORF1ab	6177	6185	48	92.31	No
HLA-A*01	246	ORF1ab	6214	6221	46	88.46	No
HLA-A*01	247	ORF1ab	6247	6255	45	86.54	No
HLA-A*01	248	ORF1ab	6268	6276	49	94.23	No
HLA-A*01	249	ORF1ab	6286	6295	32	61.54	No
HLA-A*01	250	ORF1ab	6287	6295	50	96.15	Yes
HLA-A*01	251	ORF1ab	6302	6310	37	71.15	No
HLA-A*01	252	ORF1ab	6372	6380	33	63.46	No
HLA-A*01	253	ORF1ab	6419	6427	45	86.54	Yes
HLA-A*01	254	ORF1ab	6427	6436	43	82.69	No
HLA-A*01	255	ORF1ab	6476	6484	40	76.92	No
HLA-A*01	256	ORF1ab	6532	6540	45	86.54	No
HLA-A*01	257	ORF1ab	6578	6586	46	88.46	No
HLA-A*01	258	ORF1ab	6637	6645	45	86.54	Yes
HLA-A*01	259	ORF1ab	6666	6677	31	59.62	No
HLA-A*01	260	ORF1ab	6667	6677	43	82.69	No
HLA-A*01	261	ORF1ab	6668	6677	48	92.31	No
HLA-A*01	262	ORF1ab	6669	6677	51	98.08	No
HLA-A*01	263	ORF1ab	6673	6682	39	75	No
HLA-A*01	264	ORF1ab	6720	6730	38	73.08	No
HLA-A*01	265	ORF1ab	6721	6730	43	82.69	No
HLA-A*01	266	ORF1ab	6722	6730	45	86.54	No
HLA-A*01	267	ORF1ab	6776	6784	45	86.54	No
HLA-A*01	268	ORF1ab	6819	6828	35	67.31	No
HLA-A*01	269	ORF1ab	6902	6910	35	67.31	No
HLA-A*01	270	ORF1ab	6942	6950	46	88.46	No
HLA-A*01	271	ORF1ab	6969	6979	48	92.31	No
HLA-A*01	272	ORF1ab	6999	7009	37	71.15	No
HLA-A*01	273	ORF1ab	7016	7026	44	84.62	No
HLA-A*01	274	ORF1ab	7031	7040	51	98.08	No
HLA-A*01	275	ORF3a	100	109	48	92.31	No
HLA-A*01	276	ORF3a	175	184	50	96.15	Yes
HLA-A*01	277	ORF3a	176	184	39	75	No
HLA-A*01	278	ORF3a	179	189	44	84.62	No
HLA-A*01	279	ORF3a	204	212	51	98.08	Yes
HLA-A*01	280	ORF3a	204	215	45	86.54	No
HLA-A*01	281	ORF3a	205	215	46	88.46	No
HLA-A*01	282	ORF3a	206	215	51	98.08	Yes
HLA-A*01	283	ORF3a	207	215	52	100	Yes
HLA-A*01	284	ORF3a	208	215	48	92.31	No
HLA-A*01	285	ORF3a	220	231	36	69.23	No
HLA-A*01	286	ORF3a	224	233	43	82.69	No
HLA-A*01	287	ORF7a	10	18	46	88.46	No
HLA-A*01	288	ORF7a	65	75	45	86.54	No
HLA-A*01	289	ORF7a	87	97	45	86.54	No
HLA-A*01	290	ORF7a	88	97	38	73.08	No
HLA-A*01	291	ORF7a	89	97	44	84.62	No
HLA-A*01	292	ORF7b	1	10	44	84.62	No
HLA-A*01	293	ORF8	32	42	51	98.08	No
HLA-A*01	294	ORF8	33	42	45	86.54	Yes
HLA-A*01	295	ORF8	73	81	40	76.92	No
HLA-A*01	296	S	28	37	51	98.08	Yes
HLA-A*01	297	S	28	38	51	98.08	No
HLA-A*01	298	S	30	38	50	96.15	Yes
HLA-A*01	299	S	135	144	41	78.85	No
HLA-A*01	300	S	136	144	41	78.85	No
HLA-A*01	301	S	136	145	39	75	No
HLA-A*01	302	S	152	160	46	88.46	No
HLA-A*01	303	S	160	170	45	86.54	No
HLA-A*01	304	S	161	170	50	96.15	No
HLA-A*01	305	S	162	170	48	92.31	Yes
HLA-A*01	306	S	192	200	43	82.69	Yes
HLA-A*01	307	S	196	204	50	96.15	No
HLA-A*01	308	S	256	266	47	90.38	No
HLA-A*01	309	S	257	266	50	96.15	No
HLA-A*01	310	S	258	266	51	98.08	Yes
HLA-A*01	311	S	358	369	46	88.46	No
HLA-A*01	312	S	359	369	43	82.69	No
HLA-A*01	313	S	360	369	47	90.38	No
HLA-A*01	314	S	361	369	51	98.08	Yes
HLA-A*01	315	S	362	369	48	92.31	No
HLA-A*01	316	S	370	380	31	59.62	No
HLA-A*01	317	S	414	423	45	86.54	No
HLA-A*01	318	S	440	449	48	92.31	No
HLA-A*01	319	S	440	451	45	86.54	No
HLA-A*01	320	S	499	508	45	86.54	No
HLA-A*01	321	S	601	612	43	82.69	No
HLA-A*01	322	S	603	612	51	98.08	Yes
HLA-A*01	323	S	604	612	51	98.08	Yes
HLA-A*01	324	S	625	636	41	78.85	No
HLA-A*01	325	S	650	660	34	65.38	No
HLA-A*01	326	S	651	660	44	84.62	Yes
HLA-A*01	327	S	652	660	47	90.38	No
HLA-A*01	328	S	687	695	43	82.69	Yes
HLA-A*01	329	S	697	707	37	71.15	No
HLA-A*01	330	S	733	741	45	86.54	No
HLA-A*01	331	S	746	756	48	92.31	No
HLA-A*01	332	S	827	837	44	84.62	No
HLA-A*01	333	S	828	837	49	94.23	No
HLA-A*01	334	S	863	873	45	86.54	No
HLA-A*01	335	S	865	873	52	100	Yes
HLA-A*01	336	S	866	873	45	86.54	No
HLA-A*01	337	S	1039	1047	49	94.23	Yes
HLA-A*01	338	S	1144	1155	41	78.85	No
HLA-A*01	339	S	1197	1206	46	88.46	No
HLA-A*02	1	E	11	19	134	54.25	No
HLA-A*02	2	E	20	28	159	64.37	No
HLA-A*02	3	E	50	58	227	91.9	Yes
HLA-A*02	4	M	15	23	215	87.04	Yes
HLA-A*02	5	M	65	73	191	77.33	Yes
HLA-A*02	6	M	89	97	148	59.92	No
HLA-A*02	7	M	108	116	131	53.04	Yes
HLA-A*02	8	N	222	230	233	94.33	Yes
HLA-A*02	9	N	316	324	164	66.4	Yes
HLA-A*02	10	ORF10	5	13	219	88.66	Yes
HLA-A*02	11	ORF1ab	15	23	154	62.35	No
HLA-A*02	12	ORF1ab	52	60	190	76.92	No
HLA-A*02	13	ORF1ab	84	92	230	93.12	Yes
HLA-A*02	14	ORF1ab	103	111	192	77.73	No
HLA-A*02	15	ORF1ab	106	114	167	67.61	No
HLA-A*02	16	ORF1ab	214	222	197	79.76	No
HLA-A*02	17	ORF1ab	292	300	155	62.75	No
HLA-A*02	18	ORF1ab	445	453	237	95.95	No
HLA-A*02	19	ORF1ab	445	454	167	67.61	No
HLA-A*02	20	ORF1ab	468	476	216	87.45	No
HLA-A*02	21	ORF1ab	468	477	156	63.16	No
HLA-A*02	22	ORF1ab	529	537	168	68.02	No
HLA-A*02	23	ORF1ab	569	578	161	65.18	No
HLA-A*02	24	ORF1ab	579	587	211	85.43	No
HLA-A*02	25	ORF1ab	600	608	227	91.9	No
HLA-A*02	26	ORF1ab	619	627	183	74.09	No
HLA-A*02	27	ORF1ab	641	649	197	79.76	No
HLA-A*02	28	ORF1ab	680	688	201	81.38	Yes
HLA-A*02	29	ORF1ab	702	710	172	69.64	No
HLA-A*02	30	ORF1ab	825	833	163	65.99	No
HLA-A*02	31	ORF1ab	843	852	163	65.99	Yes
HLA-A*02	32	ORF1ab	860	868	205	83	No
HLA-A*02	33	ORF1ab	882	890	203	82.19	No
HLA-A*02	34	ORF1ab	889	897	136	55.06	No
HLA-A*02	35	ORF1ab	906	914	217	87.85	No
HLA-A*02	36	ORF1ab	906	916	226	91.5	Yes
HLA-A*02	37	ORF1ab	979	988	153	61.94	No
HLA-A*02	38	ORF1ab	1004	1012	174	70.45	No
HLA-A*02	39	ORF1ab	1031	1040	183	74.09	No
HLA-A*02	40	ORF1ab	1143	1151	170	68.83	No
HLA-A*02	41	ORF1ab	1148	1156	160	64.78	Yes
HLA-A*02	42	ORF1ab	1174	1182	179	72.47	No
HLA-A*02	43	ORF1ab	1181	1189	177	71.66	No
HLA-A*02	44	ORF1ab	1185	1193	136	55.06	No
HLA-A*02	45	ORF1ab	1214	1222	195	78.95	No
HLA-A*02	46	ORF1ab	1248	1257	133	53.85	No
HLA-A*02	47	ORF1ab	1278	1286	212	85.83	No
HLA-A*02	48	ORF1ab	1278	1287	143	57.89	No
HLA-A*02	49	ORF1ab	1312	1320	186	75.3	No
HLA-A*02	50	ORF1ab	1367	1375	175	70.85	No
HLA-A*02	51	ORF1ab	1433	1441	189	76.52	No
HLA-A*02	52	ORF1ab	1437	1445	222	89.88	No
HLA-A*02	53	ORF1ab	1437	1446	149	60.32	No
HLA-A*02	54	ORF1ab	1468	1477	184	74.49	No
HLA-A*02	55	ORF1ab	1598	1607	194	78.54	No
HLA-A*02	56	ORF1ab	1619	1627	179	72.47	No
HLA-A*02	57	ORF1ab	1620	1629	163	65.99	No
HLA-A*02	58	ORF1ab	1642	1650	161	65.18	Yes
HLA-A*02	59	ORF1ab	1675	1683	241	97.57	Yes
HLA-A*02	60	ORF1ab	1694	1702	191	77.33	No
HLA-A*02	61	ORF1ab	1796	1805	156	63.16	No
HLA-A*02	62	ORF1ab	1883	1892	138	55.87	No
HLA-A*02	63	ORF1ab	2099	2107	182	73.68	No
HLA-A*02	64	ORF1ab	2121	2130	150	60.73	No
HLA-A*02	65	ORF1ab	2145	2153	157	63.56	No
HLA-A*02	66	ORF1ab	2168	2176	166	67.21	No
HLA-A*02	67	ORF1ab	2225	2234	125	50.61	No
HLA-A*02	68	ORF1ab	2242	2250	164	66.4	Yes
HLA-A*02	69	ORF1ab	2270	2278	231	93.52	No
HLA-A*02	70	ORF1ab	2303	2311	147	59.51	No
HLA-A*02	71	ORF1ab	2332	2340	218	88.26	Yes
HLA-A*02	72	ORF1ab	2373	2381	208	84.21	No
HLA-A*02	73	ORF1ab	2392	2400	213	86.23	No
HLA-A*02	74	ORF1ab	2563	2571	151	61.13	No
HLA-A*02	75	ORF1ab	2569	2577	182	73.68	No
HLA-A*02	76	ORF1ab	2589	2597	179	72.47	No
HLA-A*02	77	ORF1ab	2788	2795	160	64.78	Yes
HLA-A*02	78	ORF1ab	2788	2796	239	96.76	Yes
HLA-A*02	79	ORF1ab	2884	2892	214	86.64	Yes
HLA-A*02	80	ORF1ab	2901	2909	216	87.45	No
HLA-A*02	81	ORF1ab	2968	2976	148	59.92	No
HLA-A*02	82	ORF1ab	3013	3021	200	80.97	No
HLA-A*02	83	ORF1ab	3016	3024	182	73.68	No
HLA-A*02	84	ORF1ab	3047	3055	224	90.69	No
HLA-A*02	85	ORF1ab	3047	3056	176	71.26	No
HLA-A*02	86	ORF1ab	3100	3107	206	83.4	Yes
HLA-A*02	87	ORF1ab	3100	3108	190	76.92	No
HLA-A*02	88	ORF1ab	3115	3123	228	92.31	No
HLA-A*02	89	ORF1ab	3115	3124	144	58.3	Yes
HLA-A*02	90	ORF1ab	3122	3130	229	92.71	Yes
HLA-A*02	91	ORF1ab	3183	3191	241	97.57	Yes
HLA-A*02	92	ORF1ab	3292	3301	136	55.06	No
HLA-A*02	93	ORF1ab	3329	3338	191	77.33	No
HLA-A*02	94	ORF1ab	3424	3434	150	60.73	Yes
HLA-A*02	95	ORF1ab	3482	3490	231	93.52	Yes
HLA-A*02	96	ORF1ab	3489	3497	164	66.4	No
HLA-A*02	97	ORF1ab	3548	3559	139	56.28	No
HLA-A*02	98	ORF1ab	3583	3591	165	66.8	No
HLA-A*02	99	ORF1ab	3587	3595	187	75.71	No
HLA-A*02	100	ORF1ab	3605	3612	203	82.19	No
HLA-A*02	101	ORF1ab	3605	3613	129	52.23	Yes
HLA-A*02	102	ORF1ab	3605	3615	146	59.11	No
HLA-A*02	103	ORF1ab	3605	3616	139	56.28	No
HLA-A*02	104	ORF1ab	3639	3647	243	98.38	Yes
HLA-A*02	105	ORF1ab	3639	3648	143	57.89	No
HLA-A*02	106	ORF1ab	3662	3670	172	69.64	No
HLA-A*02	107	ORF1ab	3666	3674	204	82.59	Yes
HLA-A*02	108	ORF1ab	3678	3686	146	59.11	No
HLA-A*02	109	ORF1ab	3710	3718	233	94.33	Yes
HLA-A*02	110	ORF1ab	3732	3740	218	88.26	Yes
HLA-A*02	111	ORF1ab	3753	3761	237	95.95	Yes
HLA-A*02	112	ORF1ab	3807	3815	148	59.92	No
HLA-A*02	113	ORF1ab	3809	3817	203	82.19	No
HLA-A*02	114	ORF1ab	3827	3835	149	60.32	No
HLA-A*02	115	ORF1ab	3839	3847	160	64.78	No
HLA-A*02	116	ORF1ab	3871	3879	220	89.07	No
HLA-A*02	117	ORF1ab	3886	3894	168	68.02	Yes
HLA-A*02	118	ORF1ab	3913	3921	193	78.14	Yes
HLA-A*02	119	ORF1ab	4039	4048	161	65.18	No
HLA-A*02	120	ORF1ab	4044	4052	196	79.35	No
HLA-A*02	121	ORF1ab	4093	4102	129	52.23	Yes
HLA-A*02	122	ORF1ab	4094	4101	154	62.35	No
HLA-A*02	123	ORF1ab	4094	4102	234	94.74	Yes
HLA-A*02	124	ORF1ab	4121	4130	132	53.44	No
HLA-A*02	125	ORF1ab	4183	4191	190	76.92	No
HLA-A*02	126	ORF1ab	4242	4250	164	66.4	No
HLA-A*02	127	ORF1ab	4283	4291	209	84.62	Yes
HLA-A*02	128	ORF1ab	4456	4464	229	92.71	Yes
HLA-A*02	129	ORF1ab	4480	4488	165	66.8	No
HLA-A*02	130	ORF1ab	4514	4522	211	85.43	No
HLA-A*02	131	ORF1ab	4514	4523	203	82.19	Yes
HLA-A*02	132	ORF1ab	4515	4523	244	98.79	Yes
HLA-A*02	133	ORF1ab	4587	4596	153	61.94	No
HLA-A*02	134	ORF1ab	4631	4639	212	85.83	No
HLA-A*02	135	ORF1ab	4632	4640	174	70.45	Yes
HLA-A*02	136	ORF1ab	4699	4707	131	53.04	Yes
HLA-A*02	137	ORF1ab	4724	4733	221	89.47	No
HLA-A*02	138	ORF1ab	4725	4733	178	72.06	No
HLA-A*02	139	ORF1ab	4726	4734	233	94.33	Yes
HLA-A*02	140	ORF1ab	4859	4867	137	55.47	Yes
HLA-A*02	141	ORF1ab	5046	5054	190	76.92	No
HLA-A*02	142	ORF1ab	5059	5067	161	65.18	No
HLA-A*02	143	ORF1ab	5133	5141	234	94.74	No
HLA-A*02	144	ORF1ab	5220	5229	180	72.87	Yes
HLA-A*02	145	ORF1ab	5246	5254	231	93.52	No
HLA-A*02	146	ORF1ab	5253	5261	148	59.92	No
HLA-A*02	147	ORF1ab	5291	5299	211	85.43	No
HLA-A*02	148	ORF1ab	5364	5373	156	63.16	No
HLA-A*02	149	ORF1ab	5365	5373	172	69.64	Yes
HLA-A*02	150	ORF1ab	5469	5478	158	63.97	No
HLA-A*02	151	ORF1ab	5470	5478	221	89.47	Yes
HLA-A*02	152	ORF1ab	5481	5489	189	76.52	No
HLA-A*02	153	ORF1ab	5541	5550	138	55.87	No
HLA-A*02	154	ORF1ab	5542	5550	211	85.43	Yes
HLA-A*02	155	ORF1ab	5563	5571	226	91.5	Yes
HLA-A*02	156	ORF1ab	5618	5626	152	61.54	No
HLA-A*02	157	ORF1ab	5620	5628	156	63.16	No
HLA-A*02	158	ORF1ab	5772	5780	185	74.9	No
HLA-A*02	159	ORF1ab	5849	5857	172	69.64	Yes
HLA-A*02	160	ORF1ab	5931	5939	158	63.97	No
HLA-A*02	161	ORF1ab	6077	6086	135	54.66	No
HLA-A*02	162	ORF1ab	6094	6102	200	80.97	No
HLA-A*02	163	ORF1ab	6100	6109	155	62.75	Yes
HLA-A*02	164	ORF1ab	6101	6109	224	90.69	No
HLA-A*02	165	ORF1ab	6108	6117	151	61.13	No
HLA-A*02	166	ORF1ab	6109	6117	240	97.17	Yes
HLA-A*02	167	ORF1ab	6245	6253	196	79.35	Yes
HLA-A*02	168	ORF1ab	6245	6254	153	61.94	No
HLA-A*02	169	ORF1ab	6246	6254	233	94.33	No
HLA-A*02	170	ORF1ab	6417	6425	143	57.89	No
HLA-A*02	171	ORF1ab	6419	6427	240	97.17	Yes
HLA-A*02	172	ORF1ab	6425	6433	220	89.07	Yes
HLA-A*02	173	ORF1ab	6443	6451	173	70.04	Yes
HLA-A*02	174	ORF1ab	6453	6461	190	76.92	No
HLA-A*02	175	ORF1ab	6486	6494	184	74.49	No
HLA-A*02	176	ORF1ab	6633	6641	194	78.54	No
HLA-A*02	177	ORF1ab	6695	6703	206	83.4	No
HLA-A*02	178	ORF1ab	6747	6757	125	50.61	No
HLA-A*02	179	ORF1ab	6749	6757	236	95.55	Yes
HLA-A*02	180	ORF1ab	6750	6758	215	87.04	No
HLA-A*02	181	ORF1ab	6764	6772	197	79.76	No
HLA-A*02	182	ORF1ab	6851	6859	226	91.5	Yes
HLA-A*02	183	ORF1ab	6856	6865	157	63.56	No
HLA-A*02	184	ORF1ab	6886	6894	194	78.54	No
HLA-A*02	185	ORF1ab	6901	6909	187	75.71	No
HLA-A*02	186	ORF1ab	6908	6916	205	83	Yes
HLA-A*02	187	ORF1ab	6958	6967	150	60.73	No
HLA-A*02	188	ORF1ab	7041	7050	140	56.68	No
HLA-A*02	189	ORF1ab	7041	7052	157	63.56	No
HLA-A*02	190	ORF3a	45	53	150	60.73	No
HLA-A*02	191	ORF3a	51	59	163	65.99	No
HLA-A*02	192	ORF3a	72	80	220	89.07	Yes
HLA-A*02	193	ORF3a	89	97	211	85.43	Yes
HLA-A*02	194	ORF3a	100	108	167	67.61	Yes
HLA-A*02	195	ORF3a	107	115	231	93.52	Yes
HLA-A*02	196	ORF3a	110	118	157	63.56	No
HLA-A*02	197	ORF3a	136	147	148	59.92	No
HLA-A*02	198	ORF3a	137	147	135	54.66	Yes
HLA-A*02	199	ORF3a	139	147	245	99.19	Yes
HLA-A*02	200	ORF6	2	11	151	61.13	No
HLA-A*02	201	ORF6	3	11	235	95.14	Yes
HLA-A*02	202	ORF6	28	36	156	63.16	No
HLA-A*02	203	ORF7a	4	12	144	58.3	No
HLA-A*02	204	ORF7a	46	56	141	57.09	No
HLA-A*02	205	ORF7a	85	93	194	78.54	Yes
HLA-A*02	206	ORF7a	85	96	145	58.7	No
HLA-A*02	207	ORF7a	95	103	190	76.92	No
HLA-A*02	208	ORF7b	5	14	134	54.25	No
HLA-A*02	209	ORF7b	13	21	132	53.44	No
HLA-A*02	210	ORF8	6	13	158	63.97	Yes
HLA-A*02	211	ORF8	73	81	235	95.14	No
HLA-A*02	212	ORF8	108	116	210	85.02	No
HLA-A*02	213	S	109	117	172	69.64	Yes
HLA-A*02	214	S	133	141	161	65.18	No
HLA-A*02	215	S	269	277	244	98.79	Yes
HLA-A*02	216	S	386	395	161	65.18	No
HLA-A*02	217	S	417	425	239	96.76	Yes
HLA-A*02	218	S	424	433	186	75.3	Yes
HLA-A*02	219	S	515	524	151	61.13	No
HLA-A*02	220	S	610	620	129	52.23	No
HLA-A*02	221	S	691	699	222	89.88	Yes
HLA-A*02	222	S	718	726	189	76.52	Yes
HLA-A*02	223	S	821	829	190	76.92	No
HLA-A*02	224	S	857	865	150	60.73	Yes
HLA-A*02	225	S	915	923	157	63.56	No
HLA-A*02	226	S	975	984	155	62.75	Yes
HLA-A*02	227	S	976	984	239	96.76	Yes
HLA-A*02	228	S	983	991	200	80.97	No
HLA-A*02	229	S	1000	1008	176	71.26	Yes
HLA-A*02	230	S	1047	1056	143	57.89	Yes
HLA-A*02	231	S	1048	1056	187	75.71	Yes
HLA-A*02	232	S	1060	1068	205	83	Yes
HLA-A*02	233	S	1185	1193	174	70.45	No
HLA-A*02	234	S	1192	1200	172	69.64	Yes
HLA-A*02	235	S	1220	1228	204	82.59	Yes
HLA-A*03	1	M	150	158	69	90.79	Yes
HLA-A*03	2	M	171	179	57	75	Yes
HLA-A*03	3	M	171	180	59	77.63	Yes
HLA-A*03	4	N	249	257	56	73.68	Yes
HLA-A*03	5	N	291	299	56	73.68	No
HLA-A*03	6	N	311	319	61	80.26	Yes
HLA-A*03	7	N	338	347	58	76.32	No
HLA-A*03	8	N	361	369	72	94.74	Yes
HLA-A*03	9	N	361	370	69	90.79	Yes
HLA-A*03	10	ORF1ab	3	11	69	90.79	No
HLA-A*03	11	ORF1ab	38	47	56	73.68	No
HLA-A*03	12	ORF1ab	116	124	60	78.95	No
HLA-A*03	13	ORF1ab	121	129	55	72.37	No
HLA-A*03	14	ORF1ab	281	290	51	67.11	No
HLA-A*03	15	ORF1ab	282	290	69	90.79	Yes
HLA-A*03	16	ORF1ab	282	291	54	71.05	No
HLA-A*03	17	ORF1ab	510	518	58	76.32	No
HLA-A*03	18	ORF1ab	542	550	68	89.47	No
HLA-A*03	19	ORF1ab	555	564	52	68.42	No
HLA-A*03	20	ORF1ab	615	623	69	90.79	No
HLA-A*03	21	ORF1ab	676	684	68	89.47	No
HLA-A*03	22	ORF1ab	692	701	52	68.42	No
HLA-A*03	23	ORF1ab	693	701	68	89.47	No
HLA-A*03	24	ORF1ab	710	718	55	72.37	No
HLA-A*03	25	ORF1ab	710	719	56	73.68	No
HLA-A*03	26	ORF1ab	729	737	63	82.89	No
HLA-A*03	27	ORF1ab	751	759	61	80.26	No
HLA-A*03	28	ORF1ab	807	816	52	68.42	No
HLA-A*03	29	ORF1ab	808	816	70	92.11	Yes
HLA-A*03	30	ORF1ab	813	822	51	67.11	No
HLA-A*03	31	ORF1ab	814	822	68	89.47	No
HLA-A*03	32	ORF1ab	829	837	68	89.47	No
HLA-A*03	33	ORF1ab	848	856	69	90.79	No
HLA-A*03	34	ORF1ab	1033	1041	68	89.47	No
HLA-A*03	35	ORF1ab	1057	1066	65	85.53	No
HLA-A*03	36	ORF1ab	1090	1098	63	82.89	Yes
HLA-A*03	37	ORF1ab	1104	1112	70	92.11	No
HLA-A*03	38	ORF1ab	1115	1124	52	68.42	No
HLA-A*03	39	ORF1ab	1116	1124	68	89.47	No
HLA-A*03	40	ORF1ab	1176	1185	71	93.42	Yes
HLA-A*03	41	ORF1ab	1185	1194	55	72.37	No
HLA-A*03	42	ORF1ab	1296	1304	65	85.53	Yes
HLA-A*03	43	ORF1ab	1387	1396	66	86.84	No
HLA-A*03	44	ORF1ab	1396	1405	52	68.42	No
HLA-A*03	45	ORF1ab	1397	1405	68	89.47	Yes
HLA-A*03	46	ORF1ab	1504	1512	66	86.84	Yes
HLA-A*03	47	ORF1ab	1561	1569	61	80.26	No
HLA-A*03	48	ORF1ab	1645	1654	58	76.32	No
HLA-A*03	49	ORF1ab	1646	1654	67	88.16	Yes
HLA-A*03	50	ORF1ab	1660	1668	58	76.32	No
HLA-A*03	51	ORF1ab	1767	1776	65	85.53	No
HLA-A*03	52	ORF1ab	1768	1776	72	94.74	Yes
HLA-A*03	53	ORF1ab	1772	1780	60	78.95	No
HLA-A*03	54	ORF1ab	1773	1781	61	80.26	No
HLA-A*03	55	ORF1ab	1806	1814	65	85.53	No
HLA-A*03	56	ORF1ab	1851	1860	58	76.32	No
HLA-A*03	57	ORF1ab	1872	1883	56	73.68	No
HLA-A*03	58	ORF1ab	1875	1883	71	93.42	No
HLA-A*03	59	ORF1ab	2051	2059	69	90.79	No
HLA-A*03	60	ORF1ab	2076	2085	60	78.95	No
HLA-A*03	61	ORF1ab	2189	2200	62	81.58	No
HLA-A*03	62	ORF1ab	2191	2200	67	88.16	No
HLA-A*03	63	ORF1ab	2192	2200	72	94.74	Yes
HLA-A*03	64	ORF1ab	2196	2204	59	77.63	Yes
HLA-A*03	65	ORF1ab	2217	2225	69	90.79	No
HLA-A*03	66	ORF1ab	2307	2315	55	72.37	No
HLA-A*03	67	ORF1ab	2488	2497	53	69.74	No
HLA-A*03	68	ORF1ab	2489	2497	65	85.53	No
HLA-A*03	69	ORF1ab	2502	2511	59	77.63	No
HLA-A*03	70	ORF1ab	2511	2520	52	68.42	No
HLA-A*03	71	ORF1ab	2600	2608	74	97.37	Yes
HLA-A*03	72	ORF1ab	2600	2610	62	81.58	No
HLA-A*03	73	ORF1ab	2614	2622	68	89.47	No
HLA-A*03	74	ORF1ab	2719	2727	52	68.42	No
HLA-A*03	75	ORF1ab	2727	2735	52	68.42	No
HLA-A*03	76	ORF1ab	2748	2757	67	88.16	No
HLA-A*03	77	ORF1ab	2749	2757	68	89.47	Yes
HLA-A*03	78	ORF1ab	2753	2761	68	89.47	Yes
HLA-A*03	79	ORF1ab	2790	2798	60	78.95	No
HLA-A*03	80	ORF1ab	2802	2810	62	81.58	No
HLA-A*03	81	ORF1ab	2914	2923	55	72.37	No
HLA-A*03	82	ORF1ab	2920	2928	66	86.84	No
HLA-A*03	83	ORF1ab	3103	3111	70	92.11	No
HLA-A*03	84	ORF1ab	3179	3187	66	86.84	No
HLA-A*03	85	ORF1ab	3184	3192	66	86.84	No
HLA-A*03	86	ORF1ab	3207	3215	62	81.58	No
HLA-A*03	87	ORF1ab	3259	3268	53	69.74	No
HLA-A*03	88	ORF1ab	3260	3268	68	89.47	Yes
HLA-A*03	89	ORF1ab	3268	3275	50	65.79	No
HLA-A*03	90	ORF1ab	3351	3360	55	72.37	No
HLA-A*03	91	ORF1ab	3392	3400	68	89.47	No
HLA-A*03	92	ORF1ab	3523	3532	64	84.21	No
HLA-A*03	93	ORF1ab	3566	3574	58	76.32	No
HLA-A*03	94	ORF1ab	3698	3707	55	72.37	No
HLA-A*03	95	ORF1ab	3878	3886	48	63.16	No
HLA-A*03	96	ORF1ab	3893	3902	60	78.95	No
HLA-A*03	97	ORF1ab	3920	3929	66	86.84	No
HLA-A*03	98	ORF1ab	3979	3988	61	80.26	No
HLA-A*03	99	ORF1ab	3995	4003	51	67.11	No
HLA-A*03	100	ORF1ab	4003	4014	64	84.21	No
HLA-A*03	101	ORF1ab	4031	4039	67	88.16	No
HLA-A*03	102	ORF1ab	4072	4081	68	89.47	No
HLA-A*03	103	ORF1ab	4073	4081	66	86.84	No
HLA-A*03	104	ORF1ab	4130	4138	60	78.95	Yes
HLA-A*03	105	ORF1ab	4168	4176	69	90.79	No
HLA-A*03	106	ORF1ab	4273	4281	70	92.11	No
HLA-A*03	107	ORF1ab	4425	4433	63	82.89	No
HLA-A*03	108	ORF1ab	4433	4442	68	89.47	Yes
HLA-A*03	109	ORF1ab	4481	4490	61	80.26	No
HLA-A*03	110	ORF1ab	4487	4495	70	92.11	No
HLA-A*03	111	ORF1ab	4505	4513	59	77.63	No
HLA-A*03	112	ORF1ab	4565	4573	69	90.79	No
HLA-A*03	113	ORF1ab	4673	4680	66	86.84	No
HLA-A*03	114	ORF1ab	4673	4681	74	97.37	Yes
HLA-A*03	115	ORF1ab	4716	4724	70	92.11	Yes
HLA-A*03	116	ORF1ab	4801	4809	68	89.47	No
HLA-A*03	117	ORF1ab	4892	4900	71	93.42	Yes
HLA-A*03	118	ORF1ab	4904	4913	57	75	Yes
HLA-A*03	119	ORF1ab	4905	4913	71	93.42	Yes
HLA-A*03	120	ORF1ab	4935	4943	53	69.74	No
HLA-A*03	121	ORF1ab	4958	4966	58	76.32	No
HLA-A*03	122	ORF1ab	4961	4969	67	88.16	No
HLA-A*03	123	ORF1ab	4977	4985	67	88.16	Yes
HLA-A*03	124	ORF1ab	5005	5013	59	77.63	No
HLA-A*03	125	ORF1ab	5024	5032	59	77.63	Yes
HLA-A*03	126	ORF1ab	5024	5033	49	64.47	No
HLA-A*03	127	ORF1ab	5098	5106	54	71.05	No
HLA-A*03	128	ORF1ab	5166	5175	61	80.26	No
HLA-A*03	129	ORF1ab	5167	5175	68	89.47	No
HLA-A*03	130	ORF1ab	5255	5263	71	93.42	No
HLA-A*03	131	ORF1ab	5274	5282	68	89.47	No
HLA-A*03	132	ORF1ab	5385	5394	51	67.11	No
HLA-A*03	133	ORF1ab	5386	5394	70	92.11	No
HLA-A*03	134	ORF1ab	5386	5395	60	78.95	No
HLA-A*03	135	ORF1ab	5455	5463	70	92.11	Yes
HLA-A*03	136	ORF1ab	5470	5479	62	81.58	No
HLA-A*03	137	ORF1ab	5504	5513	68	89.47	No
HLA-A*03	138	ORF1ab	5532	5541	64	84.21	No
HLA-A*03	139	ORF1ab	5532	5542	54	71.05	No
HLA-A*03	140	ORF1ab	5533	5541	70	92.11	Yes
HLA-A*03	141	ORF1ab	5533	5542	69	90.79	Yes
HLA-A*03	142	ORF1ab	5602	5612	52	68.42	No
HLA-A*03	143	ORF1ab	5603	5612	66	86.84	No
HLA-A*03	144	ORF1ab	5640	5648	57	75	No
HLA-A*03	145	ORF1ab	5645	5653	67	88.16	No
HLA-A*03	146	ORF1ab	5671	5679	59	77.63	No
HLA-A*03	147	ORF1ab	5709	5718	54	71.05	No
HLA-A*03	148	ORF1ab	5710	5718	62	81.58	Yes
HLA-A*03	149	ORF1ab	5714	5722	53	69.74	No
HLA-A*03	150	ORF1ab	5797	5806	55	72.37	No
HLA-A*03	151	ORF1ab	5824	5832	61	80.26	No
HLA-A*03	152	ORF1ab	5899	5908	56	73.68	No
HLA-A*03	153	ORF1ab	5978	5986	67	88.16	No
HLA-A*03	154	ORF1ab	5981	5989	71	93.42	No
HLA-A*03	155	ORF1ab	5986	5994	63	82.89	No
HLA-A*03	156	ORF1ab	6073	6080	58	76.32	No
HLA-A*03	157	ORF1ab	6253	6261	68	89.47	No
HLA-A*03	158	ORF1ab	6293	6301	52	68.42	No
HLA-A*03	159	ORF1ab	6477	6486	68	89.47	No
HLA-A*03	160	ORF1ab	6478	6486	70	92.11	No
HLA-A*03	161	ORF1ab	6513	6522	52	68.42	No
HLA-A*03	162	ORF1ab	6593	6601	54	71.05	No
HLA-A*03	163	ORF1ab	6602	6610	67	88.16	No
HLA-A*03	164	ORF1ab	6623	6632	60	78.95	No
HLA-A*03	165	ORF1ab	6625	6633	65	85.53	No
HLA-A*03	166	ORF1ab	6759	6768	58	76.32	No
HLA-A*03	167	ORF1ab	6768	6776	61	80.26	No
HLA-A*03	168	ORF1ab	6806	6814	71	93.42	Yes
HLA-A*03	169	ORF1ab	6814	6822	67	88.16	No
HLA-A*03	170	ORF1ab	6960	6968	67	88.16	No
HLA-A*03	171	ORF1ab	6972	6980	63	82.89	No
HLA-A*03	172	ORF1ab	7038	7047	56	73.68	No
HLA-A*03	173	ORF3a	6	16	65	85.53	Yes
HLA-A*03	174	ORF3a	7	16	57	75	No
HLA-A*03	175	ORF3a	8	16	69	90.79	Yes
HLA-A*03	176	ORF3a	58	66	68	89.47	Yes
HLA-A*03	177	ORF3a	59	67	60	78.95	No
HLA-A*03	178	ORF6	34	42	60	78.95	No
HLA-A*03	179	S	35	44	62	81.58	Yes
HLA-A*03	180	S	41	49	59	77.63	Yes
HLA-A*03	181	S	69	77	52	68.42	Yes
HLA-A*03	182	S	89	97	69	90.79	Yes
HLA-A*03	183	S	142	150	68	89.47	Yes
HLA-A*03	184	S	269	278	57	75	No
HLA-A*03	185	S	292	300	59	77.63	Yes
HLA-A*03	186	S	302	310	69	90.79	No
HLA-A*03	187	S	311	319	68	89.47	No
HLA-A*03	188	S	349	357	65	85.53	Yes
HLA-A*03	189	S	367	378	49	64.47	No
HLA-A*03	190	S	378	386	51	67.11	Yes
HLA-A*03	191	S	408	417	67	88.16	No
HLA-A*03	192	S	409	417	66	86.84	Yes
HLA-A*03	193	S	454	462	71	93.42	Yes
HLA-A*03	194	S	529	537	51	67.11	No
HLA-A*03	195	S	724	733	64	84.21	No
HLA-A*03	196	S	725	733	61	80.26	Yes
HLA-A*03	197	S	786	795	63	82.89	No
HLA-A*03	198	S	787	795	68	89.47	No
HLA-A*03	199	S	805	814	60	78.95	Yes
HLA-A*03	200	S	826	835	58	76.32	No
HLA-A*03	201	S	827	835	69	90.79	Yes
HLA-A*03	202	S	924	933	52	68.42	No
HLA-A*03	203	S	939	947	52	68.42	No
HLA-A*03	204	S	1019	1028	52	68.42	Yes
HLA-A*03	205	S	1020	1028	67	88.16	No
HLA-A*03	206	S	1064	1073	60	78.95	Yes
HLA-A*03	207	S	1065	1073	69	90.79	Yes
HLA-A*03	208	S	1099	1107	60	78.95	Yes
HLA-A*03	209	S	1196	1205	64	84.21	No
HLA-A*03	210	S	1264	1272	63	82.89	Yes
HLA-A*11	1	E	45	53	48	80	No
HLA-A*11	2	M	6	14	53	88.33	Yes
HLA-A*11	3	M	6	15	46	76.67	No
HLA-A*11	4	M	138	146	46	76.67	Yes
HLA-A*11	5	M	150	158	48	80	Yes
HLA-A*11	6	M	171	179	57	95	Yes
HLA-A*11	7	M	171	180	53	88.33	Yes
HLA-A*11	8	M	172	180	43	71.67	No
HLA-A*11	9	M	194	205	40	66.67	No
HLA-A*11	10	M	196	205	47	78.33	Yes
HLA-A*11	11	N	53	61	51	85	No
HLA-A*11	12	N	119	127	41	68.33	Yes
HLA-A*11	13	N	134	143	44	73.33	Yes
HLA-A*11	14	N	249	257	46	76.67	Yes
HLA-A*11	15	N	311	319	56	93.33	Yes
HLA-A*11	16	N	359	369	50	83.33	Yes
HLA-A*11	17	N	360	369	54	90	Yes
HLA-A*11	18	N	361	369	58	96.67	Yes
HLA-A*11	19	N	361	370	56	93.33	Yes
HLA-A*11	20	ORF1ab	3	11	56	93.33	No
HLA-A*11	21	ORF1ab	116	124	46	76.67	No
HLA-A*11	22	ORF1ab	252	261	49	81.67	No
HLA-A*11	23	ORF1ab	273	282	41	68.33	No
HLA-A*11	24	ORF1ab	279	290	33	55	No
HLA-A*11	25	ORF1ab	281	290	45	75	No
HLA-A*11	26	ORF1ab	282	290	56	93.33	Yes
HLA-A*11	27	ORF1ab	283	291	49	81.67	No
HLA-A*11	28	ORF1ab	391	399	41	68.33	No
HLA-A*11	29	ORF1ab	411	419	39	65	No
HLA-A*11	30	ORF1ab	483	492	52	86.67	No
HLA-A*11	31	ORF1ab	484	492	42	70	No
HLA-A*11	32	ORF1ab	519	527	46	76.67	No
HLA-A*11	33	ORF1ab	542	550	54	90	No
HLA-A*11	34	ORF1ab	555	564	42	70	No
HLA-A*11	35	ORF1ab	568	576	50	83.33	No
HLA-A*11	36	ORF1ab	591	600	53	88.33	No
HLA-A*11	37	ORF1ab	614	623	43	71.67	No
HLA-A*11	38	ORF1ab	615	623	57	95	No
HLA-A*11	39	ORF1ab	676	684	57	95	No
HLA-A*11	40	ORF1ab	692	701	39	65	No
HLA-A*11	41	ORF1ab	693	701	47	78.33	No
HLA-A*11	42	ORF1ab	710	718	52	86.67	No
HLA-A*11	43	ORF1ab	710	719	48	80	No
HLA-A*11	44	ORF1ab	751	759	43	71.67	No
HLA-A*11	45	ORF1ab	807	816	47	78.33	No
HLA-A*11	46	ORF1ab	808	816	57	95	Yes
HLA-A*11	47	ORF1ab	813	822	40	66.67	No
HLA-A*11	48	ORF1ab	814	822	39	65	No
HLA-A*11	49	ORF1ab	829	837	57	95	No
HLA-A*11	50	ORF1ab	848	856	55	91.67	No
HLA-A*11	51	ORF1ab	1033	1041	51	85	No
HLA-A*11	52	ORF1ab	1057	1066	53	88.33	No
HLA-A*11	53	ORF1ab	1090	1098	48	80	Yes
HLA-A*11	54	ORF1ab	1104	1112	52	86.67	No
HLA-A*11	55	ORF1ab	1115	1124	40	66.67	No
HLA-A*11	56	ORF1ab	1116	1124	56	93.33	No
HLA-A*11	57	ORF1ab	1172	1180	48	80	No
HLA-A*11	58	ORF1ab	1176	1185	58	96.67	Yes
HLA-A*11	59	ORF1ab	1185	1194	33	55	No
HLA-A*11	60	ORF1ab	1186	1194	48	80	No
HLA-A*11	61	ORF1ab	1271	1280	53	88.33	No
HLA-A*11	62	ORF1ab	1296	1304	54	90	Yes
HLA-A*11	63	ORF1ab	1297	1305	39	65	No
HLA-A*11	64	ORF1ab	1387	1396	39	65	No
HLA-A*11	65	ORF1ab	1396	1404	39	65	No
HLA-A*11	66	ORF1ab	1397	1405	54	90	Yes
HLA-A*11	67	ORF1ab	1504	1512	54	90	Yes
HLA-A*11	68	ORF1ab	1520	1529	53	88.33	No
HLA-A*11	69	ORF1ab	1521	1529	44	73.33	No
HLA-A*11	70	ORF1ab	1582	1590	52	86.67	Yes
HLA-A*11	71	ORF1ab	1637	1645	53	88.33	No
HLA-A*11	72	ORF1ab	1646	1654	44	73.33	Yes
HLA-A*11	73	ORF1ab	1647	1655	45	75	Yes
HLA-A*11	74	ORF1ab	1660	1668	48	80	No
HLA-A*11	75	ORF1ab	1681	1689	37	61.67	No
HLA-A*11	76	ORF1ab	1767	1776	55	91.67	No
HLA-A*11	77	ORF1ab	1768	1776	56	93.33	Yes
HLA-A*11	78	ORF1ab	1772	1780	54	90	No
HLA-A*11	79	ORF1ab	1772	1781	48	80	No
HLA-A*11	80	ORF1ab	1773	1781	46	76.67	No
HLA-A*11	81	ORF1ab	1847	1855	36	60	No
HLA-A*11	82	ORF1ab	1872	1883	54	90	No
HLA-A*11	83	ORF1ab	1873	1883	45	75	No
HLA-A*11	84	ORF1ab	1875	1883	58	96.67	No
HLA-A*11	85	ORF1ab	2021	2029	54	90	No
HLA-A*11	86	ORF1ab	2051	2059	56	93.33	No
HLA-A*11	87	ORF1ab	2067	2078	35	58.33	No
HLA-A*11	88	ORF1ab	2069	2078	46	76.67	No
HLA-A*11	89	ORF1ab	2070	2078	39	65	No
HLA-A*11	90	ORF1ab	2099	2108	42	70	No
HLA-A*11	91	ORF1ab	2151	2159	55	91.67	No
HLA-A*11	92	ORF1ab	2189	2200	42	70	No
HLA-A*11	93	ORF1ab	2191	2200	54	90	No
HLA-A*11	94	ORF1ab	2192	2200	58	96.67	Yes
HLA-A*11	95	ORF1ab	2196	2204	54	90	Yes
HLA-A*11	96	ORF1ab	2217	2225	52	86.67	No
HLA-A*11	97	ORF1ab	2273	2281	58	96.67	Yes
HLA-A*11	98	ORF1ab	2306	2315	38	63.33	No
HLA-A*11	99	ORF1ab	2307	2315	45	75	No
HLA-A*11	100	ORF1ab	2345	2353	51	85	No
HLA-A*11	101	ORF1ab	2384	2392	40	66.67	Yes
HLA-A*11	102	ORF1ab	2487	2497	39	65	No
HLA-A*11	103	ORF1ab	2488	2497	40	66.67	No
HLA-A*11	104	ORF1ab	2489	2497	51	85	No
HLA-A*11	105	ORF1ab	2499	2507	51	85	No
HLA-A*11	106	ORF1ab	2597	2608	43	71.67	No
HLA-A*11	107	ORF1ab	2600	2608	58	96.67	Yes
HLA-A*11	108	ORF1ab	2600	2610	53	88.33	No
HLA-A*11	109	ORF1ab	2614	2622	56	93.33	No
HLA-A*11	110	ORF1ab	2719	2727	52	86.67	No
HLA-A*11	111	ORF1ab	2748	2757	47	78.33	No
HLA-A*11	112	ORF1ab	2749	2757	56	93.33	Yes
HLA-A*11	113	ORF1ab	2753	2761	52	86.67	Yes
HLA-A*11	114	ORF1ab	2790	2798	53	88.33	No
HLA-A*11	115	ORF1ab	2802	2810	54	90	No
HLA-A*11	116	ORF1ab	2810	2818	52	86.67	No
HLA-A*11	117	ORF1ab	2821	2830	39	65	No
HLA-A*11	118	ORF1ab	2822	2830	49	81.67	No
HLA-A*11	119	ORF1ab	2920	2928	46	76.67	No
HLA-A*11	120	ORF1ab	2960	2968	51	85	Yes
HLA-A*11	121	ORF1ab	3103	3111	60	100	No
HLA-A*11	122	ORF1ab	3179	3187	43	71.67	No
HLA-A*11	123	ORF1ab	3184	3192	41	68.33	No
HLA-A*11	124	ORF1ab	3219	3227	55	91.67	Yes
HLA-A*11	125	ORF1ab	3259	3268	51	85	No
HLA-A*11	126	ORF1ab	3260	3268	58	96.67	Yes
HLA-A*11	127	ORF1ab	3343	3351	42	70	No
HLA-A*11	128	ORF1ab	3523	3532	51	85	No
HLA-A*11	129	ORF1ab	3565	3573	35	58.33	No
HLA-A*11	130	ORF1ab	3566	3574	56	93.33	No
HLA-A*11	131	ORF1ab	3622	3630	54	90	Yes
HLA-A*11	132	ORF1ab	3646	3654	48	80	No
HLA-A*11	133	ORF1ab	3672	3680	52	86.67	No
HLA-A*11	134	ORF1ab	3699	3707	48	80	No
HLA-A*11	135	ORF1ab	3834	3843	39	65	No
HLA-A*11	136	ORF1ab	3920	3929	43	71.67	No
HLA-A*11	137	ORF1ab	3967	3978	48	80	No
HLA-A*11	138	ORF1ab	3995	4003	50	83.33	No
HLA-A*11	139	ORF1ab	4030	4038	55	91.67	No
HLA-A*11	140	ORF1ab	4030	4039	39	65	No
HLA-A*11	141	ORF1ab	4031	4039	50	83.33	No
HLA-A*11	142	ORF1ab	4072	4081	57	95	No
HLA-A*11	143	ORF1ab	4073	4081	58	96.67	No
HLA-A*11	144	ORF1ab	4168	4176	53	88.33	No
HLA-A*11	145	ORF1ab	4273	4281	57	95	No
HLA-A*11	146	ORF1ab	4417	4425	56	93.33	No
HLA-A*11	147	ORF1ab	4425	4433	53	88.33	No
HLA-A*11	148	ORF1ab	4433	4442	54	90	Yes
HLA-A*11	149	ORF1ab	4434	4442	35	58.33	No
HLA-A*11	150	ORF1ab	4457	4465	43	71.67	No
HLA-A*11	151	ORF1ab	4487	4495	58	96.67	No
HLA-A*11	152	ORF1ab	4565	4573	47	78.33	No
HLA-A*11	153	ORF1ab	4673	4681	59	98.33	Yes
HLA-A*11	154	ORF1ab	4716	4724	58	96.67	Yes
HLA-A*11	155	ORF1ab	4733	4741	51	85	Yes
HLA-A*11	156	ORF1ab	4774	4783	41	68.33	No
HLA-A*11	157	ORF1ab	4775	4783	44	73.33	No
HLA-A*11	158	ORF1ab	4800	4809	50	83.33	Yes
HLA-A*11	159	ORF1ab	4801	4809	56	93.33	No
HLA-A*11	160	ORF1ab	4814	4822	50	83.33	Yes
HLA-A*11	161	ORF1ab	4841	4849	53	88.33	Yes
HLA-A*11	162	ORF1ab	4892	4900	56	93.33	Yes
HLA-A*11	163	ORF1ab	4905	4913	58	96.67	Yes
HLA-A*11	164	ORF1ab	4956	4966	33	55	No
HLA-A*11	165	ORF1ab	4958	4966	53	88.33	No
HLA-A*11	166	ORF1ab	4961	4969	47	78.33	No
HLA-A*11	167	ORF1ab	4977	4985	54	90	Yes
HLA-A*11	168	ORF1ab	5005	5013	41	68.33	No
HLA-A*11	169	ORF1ab	5025	5033	41	68.33	Yes
HLA-A*11	170	ORF1ab	5101	5110	38	63.33	No
HLA-A*11	171	ORF1ab	5163	5172	38	63.33	No
HLA-A*11	172	ORF1ab	5166	5175	41	68.33	No
HLA-A*11	173	ORF1ab	5167	5175	54	90	No
HLA-A*11	174	ORF1ab	5254	5263	41	68.33	No
HLA-A*11	175	ORF1ab	5255	5263	58	96.67	No
HLA-A*11	176	ORF1ab	5274	5282	49	81.67	No
HLA-A*11	177	ORF1ab	5386	5394	46	76.67	No
HLA-A*11	178	ORF1ab	5455	5463	54	90	Yes
HLA-A*11	179	ORF1ab	5504	5513	52	86.67	No
HLA-A*11	180	ORF1ab	5518	5526	51	85	No
HLA-A*11	181	ORF1ab	5532	5541	44	73.33	No
HLA-A*11	182	ORF1ab	5532	5542	43	71.67	No
HLA-A*11	183	ORF1ab	5533	5541	60	100	Yes
HLA-A*11	184	ORF1ab	5533	5542	55	91.67	Yes
HLA-A*11	185	ORF1ab	5587	5595	53	88.33	Yes
HLA-A*11	186	ORF1ab	5602	5612	50	83.33	No
HLA-A*11	187	ORF1ab	5636	5644	46	76.67	No
HLA-A*11	188	ORF1ab	5671	5679	51	85	No
HLA-A*11	189	ORF1ab	5709	5718	44	73.33	No
HLA-A*11	190	ORF1ab	5710	5718	42	70	Yes
HLA-A*11	191	ORF1ab	5776	5784	38	63.33	No
HLA-A*11	192	ORF1ab	5793	5801	36	60	No
HLA-A*11	193	ORF1ab	5818	5826	41	68.33	No
HLA-A*11	194	ORF1ab	5824	5832	45	75	No
HLA-A*11	195	ORF1ab	5964	5972	38	63.33	No
HLA-A*11	196	ORF1ab	5978	5986	45	75	No
HLA-A*11	197	ORF1ab	5981	5989	60	100	No
HLA-A*11	198	ORF1ab	6195	6203	54	90	No
HLA-A*11	199	ORF1ab	6206	6214	42	70	No
HLA-A*11	200	ORF1ab	6253	6261	43	71.67	No
HLA-A*11	201	ORF1ab	6293	6301	38	63.33	No
HLA-A*11	202	ORF1ab	6385	6394	42	70	No
HLA-A*11	203	ORF1ab	6428	6437	34	56.67	No
HLA-A*11	204	ORF1ab	6429	6437	48	80	Yes
HLA-A*11	205	ORF1ab	6456	6464	53	88.33	No
HLA-A*11	206	ORF1ab	6477	6486	55	91.67	No
HLA-A*11	207	ORF1ab	6478	6486	56	93.33	No
HLA-A*11	208	ORF1ab	6504	6512	42	70	No
HLA-A*11	209	ORF1ab	6532	6541	46	76.67	No
HLA-A*11	210	ORF1ab	6554	6562	35	58.33	No
HLA-A*11	211	ORF1ab	6617	6625	39	65	No
HLA-A*11	212	ORF1ab	6623	6632	52	86.67	No
HLA-A*11	213	ORF1ab	6625	6633	53	88.33	No
HLA-A*11	214	ORF1ab	6759	6768	51	85	No
HLA-A*11	215	ORF1ab	6760	6768	49	81.67	No
HLA-A*11	216	ORF1ab	6768	6776	50	83.33	No
HLA-A*11	217	ORF1ab	6806	6814	58	96.67	Yes
HLA-A*11	218	ORF1ab	6875	6884	46	76.67	No
HLA-A*11	219	ORF1ab	6925	6933	33	55	No
HLA-A*11	220	ORF1ab	6950	6958	38	63.33	No
HLA-A*11	221	ORF1ab	6960	6968	40	66.67	No
HLA-A*11	222	ORF1ab	6972	6980	55	91.67	No
HLA-A*11	223	ORF1ab	7038	7047	53	88.33	No
HLA-A*11	224	ORF3a	6	16	42	70	Yes
HLA-A*11	225	ORF3a	7	16	51	85	No
HLA-A*11	226	ORF3a	8	16	57	95	Yes
HLA-A*11	227	ORF3a	57	66	47	78.33	No
HLA-A*11	228	ORF3a	58	66	56	93.33	Yes
HLA-A*11	229	ORF3a	59	67	53	88.33	No
HLA-A*11	230	ORF3a	184	192	46	76.67	No
HLA-A*11	231	ORF3a	227	235	53	88.33	Yes
HLA-A*11	232	ORF7a	81	89	55	91.67	No
HLA-A*11	233	S	35	44	45	75	Yes
HLA-A*11	234	S	89	97	58	96.67	Yes
HLA-A*11	235	S	142	150	49	81.67	Yes
HLA-A*11	236	S	292	300	48	80	Yes
HLA-A*11	237	S	302	310	54	90	No
HLA-A*11	238	S	311	319	44	73.33	No
HLA-A*11	239	S	348	356	49	81.67	No
HLA-A*11	240	S	349	357	43	71.67	Yes
HLA-A*11	241	S	369	378	39	65	No
HLA-A*11	242	S	370	378	54	90	Yes
HLA-A*11	243	S	375	386	45	75	No
HLA-A*11	244	S	408	417	44	73.33	No
HLA-A*11	245	S	409	417	46	76.67	Yes
HLA-A*11	246	S	454	462	47	78.33	Yes
HLA-A*11	247	S	550	558	46	76.67	No
HLA-A*11	248	S	686	695	43	71.67	Yes
HLA-A*11	249	S	723	733	39	65	No
HLA-A*11	250	S	724	733	52	86.67	No
HLA-A*11	251	S	725	733	54	90	Yes
HLA-A*11	252	S	787	795	49	81.67	No
HLA-A*11	253	S	825	835	37	61.67	No
HLA-A*11	254	S	826	835	50	83.33	No
HLA-A*11	255	S	827	835	57	95	Yes
HLA-A*11	256	S	925	933	43	71.67	No
HLA-A*11	257	S	939	947	52	86.67	No
HLA-A*11	258	S	956	964	39	65	No
HLA-A*11	259	S	975	983	56	93.33	Yes
HLA-A*11	260	S	975	986	35	58.33	No
HLA-A*11	261	S	1019	1028	38	63.33	Yes
HLA-A*11	262	S	1020	1028	55	91.67	No
HLA-A*11	263	S	1064	1073	48	80	Yes
HLA-A*11	264	S	1065	1073	56	93.33	Yes
HLA-A*11	265	S	1099	1107	55	91.67	Yes
HLA-A*11	266	S	1196	1205	40	66.67	No
HLA-A*23	1	M	19	28	18	81.82	No
HLA-A*23	2	M	44	52	18	81.82	No
HLA-A*23	3	M	46	54	19	86.36	No
HLA-A*23	4	M	54	62	20	90.91	No
HLA-A*23	5	M	91	100	18	81.82	No
HLA-A*23	6	M	94	102	22	100	No
HLA-A*23	7	M	94	103	22	100	No
HLA-A*23	8	M	95	103	22	100	No
HLA-A*23	9	M	111	119	20	90.91	Yes
HLA-A*23	10	M	198	206	22	100	Yes
HLA-A*23	11	N	266	274	21	95.45	Yes
HLA-A*23	12	N	267	274	18	81.82	No
HLA-A*23	13	N	297	307	20	90.91	Yes
HLA-A*23	14	N	299	307	22	100	No
HLA-A*23	15	N	300	307	18	81.82	No
HLA-A*23	16	N	306	314	22	100	No
HLA-A*23	17	N	306	315	22	100	Yes
HLA-A*23	18	N	345	353	18	81.82	No
HLA-A*23	19	N	355	363	22	100	No
HLA-A*23	20	ORF10	2	9	21	95.45	No
HLA-A*23	21	ORF10	2	11	21	95.45	No
HLA-A*23	22	ORF10	8	16	22	100	No
HLA-A*23	23	ORF10	25	35	20	90.91	No
HLA-A*23	24	ORF1ab	62	70	19	86.36	No
HLA-A*23	25	ORF1ab	96	104	18	81.82	No
HLA-A*23	26	ORF1ab	135	143	22	100	No
HLA-A*23	27	ORF1ab	153	161	19	86.36	No
HLA-A*23	28	ORF1ab	181	190	21	95.45	No
HLA-A*23	29	ORF1ab	248	257	18	81.82	No
HLA-A*23	30	ORF1ab	258	266	22	100	No
HLA-A*23	31	ORF1ab	265	273	22	100	No
HLA-A*23	32	ORF1ab	358	366	18	81.82	No
HLA-A*23	33	ORF1ab	479	487	20	90.91	No
HLA-A*23	34	ORF1ab	528	536	19	86.36	No
HLA-A*23	35	ORF1ab	599	608	21	95.45	No
HLA-A*23	36	ORF1ab	616	624	22	100	No
HLA-A*23	37	ORF1ab	620	628	20	90.91	No
HLA-A*23	38	ORF1ab	634	642	20	90.91	No
HLA-A*23	39	ORF1ab	677	685	22	100	No
HLA-A*23	40	ORF1ab	805	813	19	86.36	No
HLA-A*23	41	ORF1ab	833	843	21	95.45	No
HLA-A*23	42	ORF1ab	834	843	22	100	No
HLA-A*23	43	ORF1ab	835	843	22	100	No
HLA-A*23	44	ORF1ab	899	908	18	81.82	No
HLA-A*23	45	ORF1ab	900	908	18	81.82	No
HLA-A*23	46	ORF1ab	904	914	21	95.45	No
HLA-A*23	47	ORF1ab	905	914	22	100	No
HLA-A*23	48	ORF1ab	906	914	20	90.91	No
HLA-A*23	49	ORF1ab	954	962	22	100	No
HLA-A*23	50	ORF1ab	1038	1046	21	95.45	No
HLA-A*23	51	ORF1ab	1153	1162	19	86.36	No
HLA-A*23	52	ORF1ab	1173	1182	19	86.36	No
HLA-A*23	53	ORF1ab	1181	1190	19	86.36	No
HLA-A*23	54	ORF1ab	1182	1190	22	100	Yes
HLA-A*23	55	ORF1ab	1247	1255	21	95.45	No
HLA-A*23	56	ORF1ab	1255	1263	22	100	No
HLA-A*23	57	ORF1ab	1451	1459	21	95.45	No
HLA-A*23	58	ORF1ab	1515	1523	20	90.91	No
HLA-A*23	59	ORF1ab	1533	1544	18	81.82	No
HLA-A*23	60	ORF1ab	1534	1544	21	95.45	Yes
HLA-A*23	61	ORF1ab	1535	1544	22	100	No
HLA-A*23	62	ORF1ab	1535	1546	19	86.36	No
HLA-A*23	63	ORF1ab	1536	1544	22	100	Yes
HLA-A*23	64	ORF1ab	1536	1546	19	86.36	Yes
HLA-A*23	65	ORF1ab	1543	1553	19	86.36	No
HLA-A*23	66	ORF1ab	1597	1607	18	81.82	No
HLA-A*23	67	ORF1ab	1618	1627	19	86.36	No
HLA-A*23	68	ORF1ab	1633	1642	22	100	No
HLA-A*23	69	ORF1ab	1634	1642	22	100	No
HLA-A*23	70	ORF1ab	1699	1710	20	90.91	Yes
HLA-A*23	71	ORF1ab	1733	1741	22	100	No
HLA-A*23	72	ORF1ab	1769	1779	21	95.45	No
HLA-A*23	73	ORF1ab	1795	1804	18	81.82	No
HLA-A*23	74	ORF1ab	1813	1821	18	81.82	No
HLA-A*23	75	ORF1ab	1858	1867	22	100	No
HLA-A*23	76	ORF1ab	1898	1907	21	95.45	No
HLA-A*23	77	ORF1ab	1899	1907	22	100	Yes
HLA-A*23	78	ORF1ab	1905	1914	20	90.91	No
HLA-A*23	79	ORF1ab	1919	1928	21	95.45	No
HLA-A*23	80	ORF1ab	1929	1937	21	95.45	No
HLA-A*23	81	ORF1ab	1936	1944	19	86.36	No
HLA-A*23	82	ORF1ab	1970	1979	18	81.82	No
HLA-A*23	83	ORF1ab	1971	1979	22	100	Yes
HLA-A*23	84	ORF1ab	2002	2010	22	100	No
HLA-A*23	85	ORF1ab	2098	2107	20	90.91	Yes
HLA-A*23	86	ORF1ab	2166	2175	21	95.45	No
HLA-A*23	87	ORF1ab	2167	2175	22	100	Yes
HLA-A*23	88	ORF1ab	2167	2176	18	81.82	No
HLA-A*23	89	ORF1ab	2214	2223	18	81.82	No
HLA-A*23	90	ORF1ab	2216	2223	18	81.82	No
HLA-A*23	91	ORF1ab	2300	2309	20	90.91	No
HLA-A*23	92	ORF1ab	2313	2321	21	95.45	No
HLA-A*23	93	ORF1ab	2320	2328	21	95.45	No
HLA-A*23	94	ORF1ab	2326	2334	22	100	No
HLA-A*23	95	ORF1ab	2330	2337	21	95.45	Yes
HLA-A*23	96	ORF1ab	2330	2338	22	100	No
HLA-A*23	97	ORF1ab	2338	2346	19	86.36	No
HLA-A*23	98	ORF1ab	2350	2358	21	95.45	No
HLA-A*23	99	ORF1ab	2352	2359	20	90.91	No
HLA-A*23	100	ORF1ab	2352	2363	19	86.36	No
HLA-A*23	101	ORF1ab	2357	2365	22	100	No
HLA-A*23	102	ORF1ab	2357	2366	20	90.91	No
HLA-A*23	103	ORF1ab	2383	2390	20	90.91	No
HLA-A*23	104	ORF1ab	2385	2394	18	81.82	No
HLA-A*23	105	ORF1ab	2386	2394	22	100	No
HLA-A*23	106	ORF1ab	2435	2444	19	86.36	Yes
HLA-A*23	107	ORF1ab	2436	2444	22	100	No
HLA-A*23	108	ORF1ab	2488	2496	21	95.45	No
HLA-A*23	109	ORF1ab	2535	2543	22	100	No
HLA-A*23	110	ORF1ab	2589	2598	22	100	Yes
HLA-A*23	111	ORF1ab	2590	2598	22	100	No
HLA-A*23	112	ORF1ab	2593	2602	22	100	Yes
HLA-A*23	113	ORF1ab	2594	2602	21	95.45	Yes
HLA-A*23	114	ORF1ab	2625	2633	20	90.91	Yes
HLA-A*23	115	ORF1ab	2632	2641	20	90.91	Yes
HLA-A*23	116	ORF1ab	2672	2680	19	86.36	No
HLA-A*23	117	ORF1ab	2772	2780	18	81.82	No
HLA-A*23	118	ORF1ab	2779	2787	22	100	No
HLA-A*23	119	ORF1ab	2787	2795	21	95.45	No
HLA-A*23	120	ORF1ab	2787	2796	19	86.36	No
HLA-A*23	121	ORF1ab	2953	2964	21	95.45	No
HLA-A*23	122	ORF1ab	2955	2964	17	77.27	No
HLA-A*23	123	ORF1ab	2956	2964	20	90.91	No
HLA-A*23	124	ORF1ab	2967	2975	22	100	No
HLA-A*23	125	ORF1ab	3009	3018	20	90.91	No
HLA-A*23	126	ORF1ab	3010	3018	22	100	No
HLA-A*23	127	ORF1ab	3062	3071	18	81.82	No
HLA-A*23	128	ORF1ab	3063	3071	19	86.36	No
HLA-A*23	129	ORF1ab	3077	3085	21	95.45	No
HLA-A*23	130	ORF1ab	3099	3107	22	100	No
HLA-A*23	131	ORF1ab	3099	3108	20	90.91	No
HLA-A*23	132	ORF1ab	3104	3112	22	100	No
HLA-A*23	133	ORF1ab	3104	3114	17	77.27	No
HLA-A*23	134	ORF1ab	3108	3116	21	95.45	Yes
HLA-A*23	135	ORF1ab	3111	3122	20	90.91	No
HLA-A*23	136	ORF1ab	3113	3122	22	100	No
HLA-A*23	137	ORF1ab	3114	3122	22	100	No
HLA-A*23	138	ORF1ab	3124	3132	20	90.91	No
HLA-A*23	139	ORF1ab	3131	3139	22	100	Yes
HLA-A*23	140	ORF1ab	3153	3161	19	86.36	No
HLA-A*23	141	ORF1ab	3159	3167	22	100	No
HLA-A*23	142	ORF1ab	3166	3175	22	100	No
HLA-A*23	143	ORF1ab	3174	3183	19	86.36	No
HLA-A*23	144	ORF1ab	3206	3214	20	90.91	No
HLA-A*23	145	ORF1ab	3248	3257	19	86.36	No
HLA-A*23	146	ORF1ab	3249	3257	22	100	No
HLA-A*23	147	ORF1ab	3365	3375	22	100	No
HLA-A*23	148	ORF1ab	3388	3397	20	90.91	No
HLA-A*23	149	ORF1ab	3485	3493	19	86.36	No
HLA-A*23	150	ORF1ab	3603	3611	20	90.91	No
HLA-A*23	151	ORF1ab	3606	3614	21	95.45	No
HLA-A*23	152	ORF1ab	3610	3618	19	86.36	No
HLA-A*23	153	ORF1ab	3620	3628	19	86.36	No
HLA-A*23	154	ORF1ab	3627	3635	22	100	Yes
HLA-A*23	155	ORF1ab	3648	3659	18	81.82	No
HLA-A*23	156	ORF1ab	3652	3661	18	81.82	No
HLA-A*23	157	ORF1ab	3653	3661	22	100	Yes
HLA-A*23	158	ORF1ab	3653	3663	20	90.91	No
HLA-A*23	159	ORF1ab	3658	3666	22	100	No
HLA-A*23	160	ORF1ab	3683	3692	22	100	No
HLA-A*23	161	ORF1ab	3684	3692	22	100	No
HLA-A*23	162	ORF1ab	3700	3709	19	86.36	No
HLA-A*23	163	ORF1ab	3743	3751	21	95.45	No
HLA-A*23	164	ORF1ab	3743	3753	21	95.45	Yes
HLA-A*23	165	ORF1ab	3751	3760	16	72.73	No
HLA-A*23	166	ORF1ab	3752	3760	22	100	No
HLA-A*23	167	ORF1ab	3768	3776	22	100	No
HLA-A*23	168	ORF1ab	3802	3810	18	81.82	No
HLA-A*23	169	ORF1ab	3810	3820	18	81.82	No
HLA-A*23	170	ORF1ab	3811	3820	21	95.45	No
HLA-A*23	171	ORF1ab	3812	3820	22	100	No
HLA-A*23	172	ORF1ab	3821	3829	21	95.45	No
HLA-A*23	173	ORF1ab	4079	4089	18	81.82	No
HLA-A*23	174	ORF1ab	4088	4096	22	100	Yes
HLA-A*23	175	ORF1ab	4090	4098	22	100	No
HLA-A*23	176	ORF1ab	4123	4131	20	90.91	No
HLA-A*23	177	ORF1ab	4170	4180	18	81.82	No
HLA-A*23	178	ORF1ab	4171	4180	18	81.82	No
HLA-A*23	179	ORF1ab	4205	4215	21	95.45	No
HLA-A*23	180	ORF1ab	4226	4234	19	86.36	No
HLA-A*23	181	ORF1ab	4228	4237	18	81.82	No
HLA-A*23	182	ORF1ab	4229	4237	22	100	No
HLA-A*23	183	ORF1ab	4429	4437	22	100	No
HLA-A*23	184	ORF1ab	4429	4440	22	100	No
HLA-A*23	185	ORF1ab	4460	4469	22	100	No
HLA-A*23	186	ORF1ab	4461	4469	22	100	Yes
HLA-A*23	187	ORF1ab	4548	4557	19	86.36	No
HLA-A*23	188	ORF1ab	4566	4574	21	95.45	No
HLA-A*23	189	ORF1ab	4607	4615	21	95.45	No
HLA-A*23	190	ORF1ab	4628	4636	18	81.82	No
HLA-A*23	191	ORF1ab	4628	4639	20	90.91	No
HLA-A*23	192	ORF1ab	4629	4637	19	86.36	No
HLA-A*23	193	ORF1ab	4659	4667	17	77.27	No
HLA-A*23	194	ORF1ab	4677	4686	18	81.82	No
HLA-A*23	195	ORF1ab	4717	4725	20	90.91	Yes
HLA-A*23	196	ORF1ab	4717	4726	19	86.36	No
HLA-A*23	197	ORF1ab	4725	4732	19	86.36	No
HLA-A*23	198	ORF1ab	4731	4740	18	81.82	No
HLA-A*23	199	ORF1ab	4732	4740	20	90.91	No
HLA-A*23	200	ORF1ab	4806	4814	22	100	No
HLA-A*23	201	ORF1ab	4811	4820	20	90.91	No
HLA-A*23	202	ORF1ab	4847	4855	22	100	No
HLA-A*23	203	ORF1ab	4911	4920	19	86.36	No
HLA-A*23	204	ORF1ab	4912	4920	22	100	No
HLA-A*23	205	ORF1ab	4985	4993	22	100	No
HLA-A*23	206	ORF1ab	4985	4994	19	86.36	No
HLA-A*23	207	ORF1ab	4986	4994	22	100	No
HLA-A*23	208	ORF1ab	4997	5006	22	100	No
HLA-A*23	209	ORF1ab	4997	5007	21	95.45	No
HLA-A*23	210	ORF1ab	5080	5088	22	100	No
HLA-A*23	211	ORF1ab	5137	5145	21	95.45	Yes
HLA-A*23	212	ORF1ab	5139	5147	19	86.36	No
HLA-A*23	213	ORF1ab	5177	5186	18	81.82	No
HLA-A*23	214	ORF1ab	5178	5185	21	95.45	No
HLA-A*23	215	ORF1ab	5178	5186	22	100	No
HLA-A*23	216	ORF1ab	5219	5229	19	86.36	Yes
HLA-A*23	217	ORF1ab	5219	5230	17	77.27	No
HLA-A*23	218	ORF1ab	5267	5276	19	86.36	Yes
HLA-A*23	219	ORF1ab	5268	5276	22	100	No
HLA-A*23	220	ORF1ab	5268	5277	22	100	No
HLA-A*23	221	ORF1ab	5275	5283	22	100	Yes
HLA-A*23	222	ORF1ab	5387	5395	18	81.82	No
HLA-A*23	223	ORF1ab	5394	5405	21	95.45	No
HLA-A*23	224	ORF1ab	5503	5511	21	95.45	No
HLA-A*23	225	ORF1ab	5534	5543	18	81.82	No
HLA-A*23	226	ORF1ab	5540	5549	22	100	No
HLA-A*23	227	ORF1ab	5576	5586	19	86.36	No
HLA-A*23	228	ORF1ab	5621	5629	19	86.36	No
HLA-A*23	229	ORF1ab	5622	5630	22	100	Yes
HLA-A*23	230	ORF1ab	5720	5729	21	95.45	No
HLA-A*23	231	ORF1ab	5721	5729	22	100	Yes
HLA-A*23	232	ORF1ab	5744	5752	19	86.36	No
HLA-A*23	233	ORF1ab	5988	5998	19	86.36	No
HLA-A*23	234	ORF1ab	6048	6058	20	90.91	No
HLA-A*23	235	ORF1ab	6078	6086	21	95.45	No
HLA-A*23	236	ORF1ab	6107	6115	22	100	No
HLA-A*23	237	ORF1ab	6148	6156	19	86.36	Yes
HLA-A*23	238	ORF1ab	6157	6165	19	86.36	No
HLA-A*23	239	ORF1ab	6159	6167	21	95.45	No
HLA-A*23	240	ORF1ab	6161	6169	20	90.91	No
HLA-A*23	241	ORF1ab	6161	6172	18	81.82	No
HLA-A*23	242	ORF1ab	6164	6172	20	90.91	No
HLA-A*23	243	ORF1ab	6219	6228	19	86.36	Yes
HLA-A*23	244	ORF1ab	6220	6228	19	86.36	No
HLA-A*23	245	ORF1ab	6285	6292	21	95.45	No
HLA-A*23	246	ORF1ab	6293	6302	20	90.91	No
HLA-A*23	247	ORF1ab	6294	6302	22	100	No
HLA-A*23	248	ORF1ab	6301	6309	22	100	No
HLA-A*23	249	ORF1ab	6316	6326	21	95.45	No
HLA-A*23	250	ORF1ab	6417	6426	21	95.45	No
HLA-A*23	251	ORF1ab	6418	6426	22	100	No
HLA-A*23	252	ORF1ab	6418	6427	19	86.36	No
HLA-A*23	253	ORF1ab	6422	6431	19	86.36	No
HLA-A*23	254	ORF1ab	6435	6444	21	95.45	No
HLA-A*23	255	ORF1ab	6435	6445	22	100	No
HLA-A*23	256	ORF1ab	6437	6445	22	100	Yes
HLA-A*23	257	ORF1ab	6441	6448	22	100	No
HLA-A*23	258	ORF1ab	6499	6507	20	90.91	Yes
HLA-A*23	259	ORF1ab	6644	6652	22	100	No
HLA-A*23	260	ORF1ab	6644	6655	21	95.45	No
HLA-A*23	261	ORF1ab	6676	6684	22	100	No
HLA-A*23	262	ORF1ab	6681	6689	18	81.82	No
HLA-A*23	263	ORF1ab	6688	6697	22	100	No
HLA-A*23	264	ORF1ab	6709	6717	22	100	No
HLA-A*23	265	ORF1ab	6774	6783	19	86.36	No
HLA-A*23	266	ORF1ab	6775	6783	22	100	No
HLA-A*23	267	ORF1ab	6775	6784	19	86.36	No
HLA-A*23	268	ORF1ab	6844	6852	18	81.82	No
HLA-A*23	269	ORF1ab	6859	6868	18	81.82	No
HLA-A*23	270	ORF1ab	6860	6868	22	100	No
HLA-A*23	271	ORF1ab	6884	6893	19	86.36	No
HLA-A*23	272	ORF1ab	6885	6893	22	100	No
HLA-A*23	273	ORF1ab	6973	6981	21	95.45	No
HLA-A*23	274	ORF1ab	7019	7027	18	81.82	No
HLA-A*23	275	ORF1ab	7019	7028	21	95.45	No
HLA-A*23	276	ORF1ab	7020	7028	22	100	Yes
HLA-A*23	277	ORF1ab	7021	7029	22	100	No
HLA-A*23	278	ORF1ab	7035	7043	22	100	No
HLA-A*23	279	ORF1ab	7039	7048	21	95.45	No
HLA-A*23	280	ORF3a	7	15	22	100	No
HLA-A*23	281	ORF3a	106	114	22	100	Yes
HLA-A*23	282	ORF3a	110	120	17	77.27	No
HLA-A*23	283	ORF3a	111	120	20	90.91	No
HLA-A*23	284	ORF3a	112	120	22	100	Yes
HLA-A*23	285	ORF3a	113	120	21	95.45	No
HLA-A*23	286	ORF3a	119	127	19	86.36	No
HLA-A*23	287	ORF3a	140	149	17	77.27	No
HLA-A*23	288	ORF3a	159	167	21	95.45	No
HLA-A*23	289	ORF3a	205	214	22	100	No
HLA-A*23	290	ORF3a	206	214	22	100	Yes
HLA-A*23	291	ORF3a	211	219	22	100	Yes
HLA-A*23	292	ORF6	21	29	18	81.82	No
HLA-A*23	293	ORF7a	45	54	17	77.27	No
HLA-A*23	294	ORF7a	96	103	17	77.27	No
HLA-A*23	295	ORF7a	96	104	21	95.45	No
HLA-A*23	296	ORF8	5	13	22	100	No
HLA-A*23	297	ORF8	5	16	18	81.82	No
HLA-A*23	298	ORF8	72	81	22	100	No
HLA-A*23	299	ORF8	103	111	21	95.45	No
HLA-A*23	300	ORF8	110	118	21	95.45	No
HLA-A*23	301	S	23	32	19	86.36	No
HLA-A*23	302	S	36	43	21	95.45	Yes
HLA-A*23	303	S	57	65	22	100	No
HLA-A*23	304	S	78	86	22	100	Yes
HLA-A*23	305	S	143	152	20	90.91	No
HLA-A*23	306	S	144	152	22	100	Yes
HLA-A*23	307	S	159	168	22	100	Yes
HLA-A*23	308	S	169	177	22	100	Yes
HLA-A*23	309	S	193	201	22	100	Yes
HLA-A*23	310	S	203	212	19	86.36	Yes
HLA-A*23	311	S	247	258	18	81.82	No
HLA-A*23	312	S	264	275	21	95.45	No
HLA-A*23	313	S	265	275	21	95.45	Yes
HLA-A*23	314	S	268	275	17	77.27	No
HLA-A*23	315	S	268	276	21	95.45	No
HLA-A*23	316	S	268	277	21	95.45	Yes
HLA-A*23	317	S	269	277	20	90.91	Yes
HLA-A*23	318	S	312	320	21	95.45	Yes
HLA-A*23	319	S	328	338	22	100	Yes
HLA-A*23	320	S	368	377	22	100	No
HLA-A*23	321	S	395	402	17	77.27	No
HLA-A*23	322	S	448	456	22	100	Yes
HLA-A*23	323	S	488	497	20	90.91	No
HLA-A*23	324	S	489	497	22	100	Yes
HLA-A*23	325	S	504	512	18	81.82	No
HLA-A*23	326	S	504	515	20	90.91	Yes
HLA-A*23	327	S	507	515	22	100	No
HLA-A*23	328	S	558	565	22	100	No
HLA-A*23	329	S	634	643	18	81.82	Yes
HLA-A*23	330	S	635	643	22	100	No
HLA-A*23	331	S	706	714	20	90.91	Yes
HLA-A*23	332	S	788	797	22	100	Yes
HLA-A*23	333	S	816	823	22	100	No
HLA-A*23	334	S	880	888	20	90.91	Yes
HLA-A*23	335	S	898	906	19	86.36	Yes
HLA-A*23	336	S	1051	1062	21	95.45	Yes
HLA-A*23	337	S	1066	1075	22	100	No
HLA-A*23	338	S	1094	1102	22	100	No
HLA-A*23	339	S	1094	1103	22	100	Yes
HLA-A*23	340	S	1101	1109	22	100	Yes
HLA-A*23	341	S	1137	1145	22	100	No
HLA-A*23	342	S	1137	1148	20	90.91	Yes
HLA-A*23	343	S	1208	1216	22	100	Yes
HLA-A*23	344	S	1208	1217	22	100	Yes
HLA-A*23	345	S	1211	1220	18	81.82	No
HLA-A*23	346	S	1216	1224	20	90.91	No
HLA-A*24	1	M	19	28	84	65.62	No
HLA-A*24	2	M	38	46	94	73.44	Yes
HLA-A*24	3	M	44	52	91	71.09	No
HLA-A*24	4	M	46	54	95	74.22	No
HLA-A*24	5	M	54	62	104	81.25	No
HLA-A*24	6	M	57	65	93	72.66	No
HLA-A*24	7	M	91	100	88	68.75	No
HLA-A*24	8	M	94	102	124	96.88	No
HLA-A*24	9	M	94	103	117	91.41	No
HLA-A*24	10	M	95	103	127	99.22	No
HLA-A*24	11	M	111	119	109	85.16	Yes
HLA-A*24	12	M	111	120	89	69.53	No
HLA-A*24	13	M	198	206	114	89.06	Yes
HLA-A*24	14	N	267	274	103	80.47	No
HLA-A*24	15	N	297	307	91	71.09	Yes
HLA-A*24	16	N	299	307	105	82.03	No
HLA-A*24	17	N	300	307	100	78.12	No
HLA-A*24	18	N	304	314	86	67.19	No
HLA-A*24	19	N	305	314	84	65.62	Yes
HLA-A*24	20	N	306	314	118	92.19	No
HLA-A*24	21	N	306	315	114	89.06	Yes
HLA-A*24	22	N	355	363	99	77.34	No
HLA-A*24	23	ORF10	2	9	108	84.38	No
HLA-A*24	24	ORF10	2	11	107	83.59	No
HLA-A*24	25	ORF10	8	16	123	96.09	No
HLA-A*24	26	ORF10	25	33	93	72.66	No
HLA-A*24	27	ORF10	25	35	100	78.12	No
HLA-A*24	28	ORF1ab	96	104	104	81.25	No
HLA-A*24	29	ORF1ab	135	143	118	92.19	No
HLA-A*24	30	ORF1ab	153	161	81	63.28	No
HLA-A*24	31	ORF1ab	181	190	109	85.16	No
HLA-A*24	32	ORF1ab	248	257	95	74.22	No
HLA-A*24	33	ORF1ab	258	266	110	85.94	No
HLA-A*24	34	ORF1ab	265	273	113	88.28	No
HLA-A*24	35	ORF1ab	265	275	87	67.97	No
HLA-A*24	36	ORF1ab	358	366	90	70.31	No
HLA-A*24	37	ORF1ab	479	487	116	90.62	No
HLA-A*24	38	ORF1ab	599	608	111	86.72	No
HLA-A*24	39	ORF1ab	616	624	115	89.84	No
HLA-A*24	40	ORF1ab	620	628	105	82.03	No
HLA-A*24	41	ORF1ab	634	642	108	84.38	No
HLA-A*24	42	ORF1ab	677	685	121	94.53	No
HLA-A*24	43	ORF1ab	832	843	72	56.25	No
HLA-A*24	44	ORF1ab	833	843	108	84.38	No
HLA-A*24	45	ORF1ab	834	843	114	89.06	No
HLA-A*24	46	ORF1ab	835	843	121	94.53	No
HLA-A*24	47	ORF1ab	899	908	87	67.97	No
HLA-A*24	48	ORF1ab	904	914	103	80.47	No
HLA-A*24	49	ORF1ab	905	914	117	91.41	No
HLA-A*24	50	ORF1ab	951	962	94	73.44	No
HLA-A*24	51	ORF1ab	954	962	118	92.19	No
HLA-A*24	52	ORF1ab	1038	1046	106	82.81	No
HLA-A*24	53	ORF1ab	1173	1182	94	73.44	No
HLA-A*24	54	ORF1ab	1181	1190	99	77.34	No
HLA-A*24	55	ORF1ab	1182	1190	122	95.31	Yes
HLA-A*24	56	ORF1ab	1247	1255	111	86.72	No
HLA-A*24	57	ORF1ab	1255	1263	117	91.41	No
HLA-A*24	58	ORF1ab	1451	1459	108	84.38	No
HLA-A*24	59	ORF1ab	1515	1523	114	89.06	No
HLA-A*24	60	ORF1ab	1533	1544	103	80.47	No
HLA-A*24	61	ORF1ab	1534	1544	109	85.16	Yes
HLA-A*24	62	ORF1ab	1535	1544	122	95.31	No
HLA-A*24	63	ORF1ab	1535	1546	99	77.34	No
HLA-A*24	64	ORF1ab	1536	1544	127	99.22	Yes
HLA-A*24	65	ORF1ab	1536	1546	106	82.81	Yes
HLA-A*24	66	ORF1ab	1543	1553	93	72.66	No
HLA-A*24	67	ORF1ab	1597	1607	90	70.31	No
HLA-A*24	68	ORF1ab	1618	1627	93	72.66	No
HLA-A*24	69	ORF1ab	1633	1642	112	87.5	No
HLA-A*24	70	ORF1ab	1634	1642	123	96.09	No
HLA-A*24	71	ORF1ab	1634	1643	86	67.19	No
HLA-A*24	72	ORF1ab	1645	1656	87	67.97	No
HLA-A*24	73	ORF1ab	1657	1667	78	60.94	No
HLA-A*24	74	ORF1ab	1699	1710	110	85.94	Yes
HLA-A*24	75	ORF1ab	1733	1741	119	92.97	No
HLA-A*24	76	ORF1ab	1769	1779	111	86.72	No
HLA-A*24	77	ORF1ab	1795	1804	93	72.66	No
HLA-A*24	78	ORF1ab	1813	1821	102	79.69	No
HLA-A*24	79	ORF1ab	1845	1853	86	67.19	No
HLA-A*24	80	ORF1ab	1858	1867	114	89.06	No
HLA-A*24	81	ORF1ab	1898	1907	113	88.28	No
HLA-A*24	82	ORF1ab	1899	1907	120	93.75	Yes
HLA-A*24	83	ORF1ab	1905	1914	90	70.31	No
HLA-A*24	84	ORF1ab	1919	1928	109	85.16	No
HLA-A*24	85	ORF1ab	1919	1930	69	53.91	No
HLA-A*24	86	ORF1ab	1929	1937	106	82.81	No
HLA-A*24	87	ORF1ab	1936	1944	106	82.81	No
HLA-A*24	88	ORF1ab	1970	1979	101	78.91	No
HLA-A*24	89	ORF1ab	1971	1979	116	90.62	Yes
HLA-A*24	90	ORF1ab	2002	2010	114	89.06	No
HLA-A*24	91	ORF1ab	2098	2107	107	83.59	Yes
HLA-A*24	92	ORF1ab	2166	2175	111	86.72	No
HLA-A*24	93	ORF1ab	2167	2175	128	100	Yes
HLA-A*24	94	ORF1ab	2167	2176	112	87.5	No
HLA-A*24	95	ORF1ab	2167	2177	85	66.41	No
HLA-A*24	96	ORF1ab	2214	2223	88	68.75	No
HLA-A*24	97	ORF1ab	2216	2223	90	70.31	No
HLA-A*24	98	ORF1ab	2244	2252	95	74.22	No
HLA-A*24	99	ORF1ab	2300	2309	105	82.03	No
HLA-A*24	100	ORF1ab	2313	2321	115	89.84	No
HLA-A*24	101	ORF1ab	2320	2328	105	82.03	No
HLA-A*24	102	ORF1ab	2326	2334	113	88.28	No
HLA-A*24	103	ORF1ab	2330	2337	109	85.16	Yes
HLA-A*24	104	ORF1ab	2330	2338	119	92.97	No
HLA-A*24	105	ORF1ab	2338	2346	87	67.97	No
HLA-A*24	106	ORF1ab	2350	2358	108	84.38	No
HLA-A*24	107	ORF1ab	2352	2359	97	75.78	No
HLA-A*24	108	ORF1ab	2352	2363	91	71.09	No
HLA-A*24	109	ORF1ab	2357	2365	123	96.09	No
HLA-A*24	110	ORF1ab	2357	2366	102	79.69	No
HLA-A*24	111	ORF1ab	2383	2390	93	72.66	No
HLA-A*24	112	ORF1ab	2386	2394	114	89.06	No
HLA-A*24	113	ORF1ab	2393	2401	92	71.88	No
HLA-A*24	114	ORF1ab	2435	2444	110	85.94	Yes
HLA-A*24	115	ORF1ab	2436	2444	118	92.19	No
HLA-A*24	116	ORF1ab	2488	2496	113	88.28	No
HLA-A*24	117	ORF1ab	2512	2521	87	67.97	No
HLA-A*24	118	ORF1ab	2535	2543	112	87.5	No
HLA-A*24	119	ORF1ab	2589	2598	117	91.41	Yes
HLA-A*24	120	ORF1ab	2590	2598	127	99.22	No
HLA-A*24	121	ORF1ab	2593	2602	117	91.41	Yes
HLA-A*24	122	ORF1ab	2594	2602	95	74.22	Yes
HLA-A*24	123	ORF1ab	2625	2633	95	74.22	Yes
HLA-A*24	124	ORF1ab	2632	2641	95	74.22	Yes
HLA-A*24	125	ORF1ab	2672	2680	104	81.25	No
HLA-A*24	126	ORF1ab	2779	2787	111	86.72	No
HLA-A*24	127	ORF1ab	2787	2795	105	82.03	No
HLA-A*24	128	ORF1ab	2787	2796	89	69.53	No
HLA-A*24	129	ORF1ab	2953	2964	111	86.72	No
HLA-A*24	130	ORF1ab	2956	2964	98	76.56	No
HLA-A*24	131	ORF1ab	2967	2975	117	91.41	No
HLA-A*24	132	ORF1ab	3009	3018	93	72.66	No
HLA-A*24	133	ORF1ab	3010	3018	118	92.19	No
HLA-A*24	134	ORF1ab	3063	3071	103	80.47	No
HLA-A*24	135	ORF1ab	3077	3085	107	83.59	No
HLA-A*24	136	ORF1ab	3099	3107	120	93.75	No
HLA-A*24	137	ORF1ab	3099	3108	88	68.75	No
HLA-A*24	138	ORF1ab	3104	3112	122	95.31	No
HLA-A*24	139	ORF1ab	3108	3116	111	86.72	Yes
HLA-A*24	140	ORF1ab	3111	3122	103	80.47	No
HLA-A*24	141	ORF1ab	3113	3122	112	87.5	No
HLA-A*24	142	ORF1ab	3114	3122	121	94.53	No
HLA-A*24	143	ORF1ab	3131	3139	117	91.41	Yes
HLA-A*24	144	ORF1ab	3153	3161	86	67.19	No
HLA-A*24	145	ORF1ab	3159	3167	116	90.62	No
HLA-A*24	146	ORF1ab	3166	3175	119	92.97	No
HLA-A*24	147	ORF1ab	3174	3183	97	75.78	No
HLA-A*24	148	ORF1ab	3206	3214	103	80.47	No
HLA-A*24	149	ORF1ab	3248	3257	105	82.03	No
HLA-A*24	150	ORF1ab	3249	3257	118	92.19	No
HLA-A*24	151	ORF1ab	3365	3375	108	84.38	No
HLA-A*24	152	ORF1ab	3388	3397	108	84.38	No
HLA-A*24	153	ORF1ab	3485	3493	107	83.59	No
HLA-A*24	154	ORF1ab	3606	3614	112	87.5	No
HLA-A*24	155	ORF1ab	3610	3618	99	77.34	No
HLA-A*24	156	ORF1ab	3620	3628	93	72.66	No
HLA-A*24	157	ORF1ab	3627	3635	113	88.28	Yes
HLA-A*24	158	ORF1ab	3648	3659	91	71.09	No
HLA-A*24	159	ORF1ab	3652	3661	99	77.34	No
HLA-A*24	160	ORF1ab	3653	3661	128	100	Yes
HLA-A*24	161	ORF1ab	3653	3663	103	80.47	No
HLA-A*24	162	ORF1ab	3658	3666	114	89.06	No
HLA-A*24	163	ORF1ab	3683	3692	112	87.5	No
HLA-A*24	164	ORF1ab	3684	3692	128	100	No
HLA-A*24	165	ORF1ab	3684	3693	90	70.31	No
HLA-A*24	166	ORF1ab	3700	3709	102	79.69	No
HLA-A*24	167	ORF1ab	3700	3711	90	70.31	No
HLA-A*24	168	ORF1ab	3722	3731	91	71.09	No
HLA-A*24	169	ORF1ab	3743	3751	117	91.41	No
HLA-A*24	170	ORF1ab	3743	3753	111	86.72	Yes
HLA-A*24	171	ORF1ab	3751	3760	78	60.94	No
HLA-A*24	172	ORF1ab	3752	3760	117	91.41	No
HLA-A*24	173	ORF1ab	3768	3776	113	88.28	No
HLA-A*24	174	ORF1ab	3810	3820	97	75.78	No
HLA-A*24	175	ORF1ab	3811	3820	113	88.28	No
HLA-A*24	176	ORF1ab	3812	3820	118	92.19	No
HLA-A*24	177	ORF1ab	3821	3829	112	87.5	No
HLA-A*24	178	ORF1ab	4079	4089	98	76.56	No
HLA-A*24	179	ORF1ab	4088	4096	112	87.5	Yes
HLA-A*24	180	ORF1ab	4090	4098	127	99.22	No
HLA-A*24	181	ORF1ab	4123	4131	113	88.28	No
HLA-A*24	182	ORF1ab	4170	4180	96	75	No
HLA-A*24	183	ORF1ab	4171	4180	103	80.47	No
HLA-A*24	184	ORF1ab	4205	4215	106	82.81	No
HLA-A*24	185	ORF1ab	4226	4234	100	78.12	No
HLA-A*24	186	ORF1ab	4228	4237	91	71.09	No
HLA-A*24	187	ORF1ab	4229	4237	122	95.31	No
HLA-A*24	188	ORF1ab	4427	4437	81	63.28	No
HLA-A*24	189	ORF1ab	4429	4437	125	97.66	No
HLA-A*24	190	ORF1ab	4429	4440	115	89.84	No
HLA-A*24	191	ORF1ab	4460	4469	117	91.41	No
HLA-A*24	192	ORF1ab	4461	4469	120	93.75	Yes
HLA-A*24	193	ORF1ab	4548	4557	103	80.47	No
HLA-A*24	194	ORF1ab	4566	4574	113	88.28	No
HLA-A*24	195	ORF1ab	4607	4615	113	88.28	No
HLA-A*24	196	ORF1ab	4628	4636	92	71.88	No
HLA-A*24	197	ORF1ab	4628	4639	98	76.56	No
HLA-A*24	198	ORF1ab	4629	4637	104	81.25	No
HLA-A*24	199	ORF1ab	4659	4667	101	78.91	No
HLA-A*24	200	ORF1ab	4664	4672	99	77.34	No
HLA-A*24	201	ORF1ab	4712	4721	84	65.62	No
HLA-A*24	202	ORF1ab	4717	4725	100	78.12	Yes
HLA-A*24	203	ORF1ab	4717	4726	99	77.34	No
HLA-A*24	204	ORF1ab	4725	4732	85	66.41	No
HLA-A*24	205	ORF1ab	4731	4740	87	67.97	No
HLA-A*24	206	ORF1ab	4806	4814	116	90.62	No
HLA-A*24	207	ORF1ab	4811	4820	107	83.59	No
HLA-A*24	208	ORF1ab	4844	4852	87	67.97	No
HLA-A*24	209	ORF1ab	4847	4855	117	91.41	No
HLA-A*24	210	ORF1ab	4911	4920	97	75.78	No
HLA-A*24	211	ORF1ab	4912	4920	118	92.19	No
HLA-A*24	212	ORF1ab	4985	4993	123	96.09	No
HLA-A*24	213	ORF1ab	4985	4994	99	77.34	No
HLA-A*24	214	ORF1ab	4986	4994	117	91.41	No
HLA-A*24	215	ORF1ab	4997	5006	111	86.72	No
HLA-A*24	216	ORF1ab	4997	5007	111	86.72	No
HLA-A*24	217	ORF1ab	5079	5088	88	68.75	No
HLA-A*24	218	ORF1ab	5080	5088	126	98.44	No
HLA-A*24	219	ORF1ab	5137	5145	116	90.62	Yes
HLA-A*24	220	ORF1ab	5139	5147	114	89.06	No
HLA-A*24	221	ORF1ab	5177	5186	92	71.88	No
HLA-A*24	222	ORF1ab	5178	5185	104	81.25	No
HLA-A*24	223	ORF1ab	5178	5186	118	92.19	No
HLA-A*24	224	ORF1ab	5219	5229	99	77.34	Yes
HLA-A*24	225	ORF1ab	5219	5230	87	67.97	No
HLA-A*24	226	ORF1ab	5222	5230	76	59.38	No
HLA-A*24	227	ORF1ab	5267	5276	95	74.22	Yes
HLA-A*24	228	ORF1ab	5268	5275	79	61.72	No
HLA-A*24	229	ORF1ab	5268	5276	122	95.31	No
HLA-A*24	230	ORF1ab	5268	5277	118	92.19	No
HLA-A*24	231	ORF1ab	5275	5283	113	88.28	Yes
HLA-A*24	232	ORF1ab	5394	5405	114	89.06	No
HLA-A*24	233	ORF1ab	5404	5414	72	56.25	No
HLA-A*24	234	ORF1ab	5503	5511	106	82.81	No
HLA-A*24	235	ORF1ab	5534	5543	102	79.69	No
HLA-A*24	236	ORF1ab	5540	5549	118	92.19	No
HLA-A*24	237	ORF1ab	5556	5564	87	67.97	No
HLA-A*24	238	ORF1ab	5576	5586	97	75.78	No
HLA-A*24	239	ORF1ab	5621	5629	96	75	No
HLA-A*24	240	ORF1ab	5622	5630	117	91.41	Yes
HLA-A*24	241	ORF1ab	5720	5729	111	86.72	No
HLA-A*24	242	ORF1ab	5721	5729	126	98.44	Yes
HLA-A*24	243	ORF1ab	5744	5752	88	68.75	No
HLA-A*24	244	ORF1ab	5988	5998	103	80.47	No
HLA-A*24	245	ORF1ab	6048	6058	104	81.25	No
HLA-A*24	246	ORF1ab	6078	6086	115	89.84	No
HLA-A*24	247	ORF1ab	6107	6115	115	89.84	No
HLA-A*24	248	ORF1ab	6148	6156	106	82.81	Yes
HLA-A*24	249	ORF1ab	6148	6158	82	64.06	No
HLA-A*24	250	ORF1ab	6157	6165	96	75	No
HLA-A*24	251	ORF1ab	6159	6167	111	86.72	No
HLA-A*24	252	ORF1ab	6161	6169	112	87.5	No
HLA-A*24	253	ORF1ab	6161	6172	99	77.34	No
HLA-A*24	254	ORF1ab	6164	6172	94	73.44	No
HLA-A*24	255	ORF1ab	6219	6228	101	78.91	Yes
HLA-A*24	256	ORF1ab	6220	6228	102	79.69	No
HLA-A*24	257	ORF1ab	6285	6292	105	82.03	No
HLA-A*24	258	ORF1ab	6292	6302	86	67.19	No
HLA-A*24	259	ORF1ab	6293	6302	110	85.94	No
HLA-A*24	260	ORF1ab	6294	6302	118	92.19	No
HLA-A*24	261	ORF1ab	6301	6309	117	91.41	No
HLA-A*24	262	ORF1ab	6316	6326	110	85.94	No
HLA-A*24	263	ORF1ab	6417	6426	108	84.38	No
HLA-A*24	264	ORF1ab	6418	6426	122	95.31	No
HLA-A*24	265	ORF1ab	6418	6427	95	74.22	No
HLA-A*24	266	ORF1ab	6422	6431	101	78.91	No
HLA-A*24	267	ORF1ab	6435	6444	108	84.38	No
HLA-A*24	268	ORF1ab	6435	6445	114	89.06	No
HLA-A*24	269	ORF1ab	6437	6445	110	85.94	Yes
HLA-A*24	270	ORF1ab	6441	6448	110	85.94	No
HLA-A*24	271	ORF1ab	6644	6652	112	87.5	No
HLA-A*24	272	ORF1ab	6644	6655	105	82.03	No
HLA-A*24	273	ORF1ab	6676	6684	119	92.97	No
HLA-A*24	274	ORF1ab	6681	6689	89	69.53	No
HLA-A*24	275	ORF1ab	6688	6697	114	89.06	No
HLA-A*24	276	ORF1ab	6709	6717	119	92.97	No
HLA-A*24	277	ORF1ab	6774	6783	94	73.44	No
HLA-A*24	278	ORF1ab	6775	6783	115	89.84	No
HLA-A*24	279	ORF1ab	6775	6784	92	71.88	No
HLA-A*24	280	ORF1ab	6793	6803	74	57.81	No
HLA-A*24	281	ORF1ab	6844	6852	107	83.59	No
HLA-A*24	282	ORF1ab	6859	6868	94	73.44	No
HLA-A*24	283	ORF1ab	6860	6868	116	90.62	No
HLA-A*24	284	ORF1ab	6884	6893	105	82.03	No
HLA-A*24	285	ORF1ab	6885	6893	122	95.31	No
HLA-A*24	286	ORF1ab	6929	6937	93	72.66	No
HLA-A*24	287	ORF1ab	6973	6981	120	93.75	No
HLA-A*24	288	ORF1ab	7019	7027	104	81.25	No
HLA-A*24	289	ORF1ab	7019	7028	110	85.94	No
HLA-A*24	290	ORF1ab	7020	7028	97	75.78	Yes
HLA-A*24	291	ORF1ab	7021	7029	101	78.91	No
HLA-A*24	292	ORF1ab	7035	7043	103	80.47	No
HLA-A*24	293	ORF1ab	7039	7048	114	89.06	No
HLA-A*24	294	ORF3a	7	15	113	88.28	No
HLA-A*24	295	ORF3a	106	114	115	89.84	Yes
HLA-A*24	296	ORF3a	110	120	75	58.59	No
HLA-A*24	297	ORF3a	111	120	85	66.41	No
HLA-A*24	298	ORF3a	112	120	127	99.22	Yes
HLA-A*24	299	ORF3a	113	120	94	73.44	No
HLA-A*24	300	ORF3a	140	149	93	72.66	No
HLA-A*24	301	ORF3a	159	167	111	86.72	No
HLA-A*24	302	ORF3a	205	214	116	90.62	No
HLA-A*24	303	ORF3a	206	214	121	94.53	Yes
HLA-A*24	304	ORF3a	211	219	122	95.31	Yes
HLA-A*24	305	ORF6	21	29	93	72.66	No
HLA-A*24	306	ORF7a	45	54	83	64.84	No
HLA-A*24	307	ORF7a	96	103	93	72.66	No
HLA-A*24	308	ORF7a	96	104	109	85.16	No
HLA-A*24	309	ORF8	5	13	108	84.38	No
HLA-A*24	310	ORF8	5	16	81	63.28	No
HLA-A*24	311	ORF8	41	49	83	64.84	No
HLA-A*24	312	ORF8	72	81	115	89.84	No
HLA-A*24	313	ORF8	103	111	104	81.25	No
HLA-A*24	314	ORF8	110	118	106	82.81	No
HLA-A*24	315	S	23	32	89	69.53	No
HLA-A*24	316	S	36	43	108	84.38	Yes
HLA-A*24	317	S	37	48	95	74.22	No
HLA-A*24	318	S	57	65	112	87.5	No
HLA-A*24	319	S	78	86	119	92.97	Yes
HLA-A*24	320	S	83	92	78	60.94	No
HLA-A*24	321	S	143	152	111	86.72	No
HLA-A*24	322	S	144	152	116	90.62	Yes
HLA-A*24	323	S	151	159	91	71.09	No
HLA-A*24	324	S	159	168	117	91.41	Yes
HLA-A*24	325	S	167	175	89	69.53	No
HLA-A*24	326	S	169	177	122	95.31	Yes
HLA-A*24	327	S	193	201	115	89.84	Yes
HLA-A*24	328	S	203	212	107	83.59	Yes
HLA-A*24	329	S	247	258	89	69.53	No
HLA-A*24	330	S	264	275	108	84.38	No
HLA-A*24	331	S	265	275	113	88.28	Yes
HLA-A*24	332	S	267	276	85	66.41	No
HLA-A*24	333	S	268	276	111	86.72	No
HLA-A*24	334	S	268	277	108	84.38	Yes
HLA-A*24	335	S	269	277	103	80.47	Yes
HLA-A*24	336	S	312	320	112	87.5	Yes
HLA-A*24	337	S	328	338	115	89.84	Yes
HLA-A*24	338	S	346	353	83	64.84	No
HLA-A*24	339	S	350	358	91	71.09	No
HLA-A*24	340	S	368	377	117	91.41	No
HLA-A*24	341	S	395	402	96	75	No
HLA-A*24	342	S	448	456	119	92.97	Yes
HLA-A*24	343	S	488	497	93	72.66	No
HLA-A*24	344	S	489	497	122	95.31	Yes
HLA-A*24	345	S	504	512	94	73.44	No
HLA-A*24	346	S	504	513	88	68.75	No
HLA-A*24	347	S	504	515	98	76.56	Yes
HLA-A*24	348	S	507	515	109	85.16	No
HLA-A*24	349	S	558	565	106	82.81	No
HLA-A*24	350	S	634	643	108	84.38	Yes
HLA-A*24	351	S	635	643	120	93.75	No
HLA-A*24	352	S	706	714	106	82.81	Yes
HLA-A*24	353	S	755	763	93	72.66	No
HLA-A*24	354	S	788	797	117	91.41	Yes
HLA-A*24	355	S	816	823	107	83.59	No
HLA-A*24	356	S	1051	1062	109	85.16	Yes
HLA-A*24	357	S	1066	1075	117	91.41	No
HLA-A*24	358	S	1094	1102	116	90.62	No
HLA-A*24	359	S	1094	1103	117	91.41	Yes
HLA-A*24	360	S	1101	1109	113	88.28	Yes
HLA-A*24	361	S	1137	1145	122	95.31	No
HLA-A*24	362	S	1137	1148	111	86.72	Yes
HLA-A*24	363	S	1208	1216	128	100	Yes
HLA-A*24	364	S	1208	1217	109	85.16	Yes
HLA-A*24	365	S	1211	1220	97	75.78	No
HLA-A*24	366	S	1216	1224	96	75	No
HLA-A*25	1	ORF1ab	110	118	10	83.33	Yes
HLA-A*25	2	ORF1ab	472	480	12	100	No
HLA-A*25	3	ORF1ab	568	576	12	100	No
HLA-A*25	4	ORF1ab	670	678	12	100	No
HLA-A*25	5	ORF1ab	828	836	10	83.33	No
HLA-A*25	6	ORF1ab	1413	1422	9	75	No
HLA-A*25	7	ORF1ab	1481	1489	8	66.67	No
HLA-A*25	8	ORF1ab	1503	1511	12	100	No
HLA-A*25	9	ORF1ab	1582	1590	12	100	Yes
HLA-A*25	10	ORF1ab	1865	1873	12	100	Yes
HLA-A*25	11	ORF1ab	2201	2209	10	83.33	Yes
HLA-A*25	12	ORF1ab	2273	2281	10	83.33	Yes
HLA-A*25	13	ORF1ab	2305	2314	12	100	Yes
HLA-A*25	14	ORF1ab	2456	2464	11	91.67	Yes
HLA-A*25	15	ORF1ab	2468	2477	9	75	Yes
HLA-A*25	16	ORF1ab	2594	2602	11	91.67	Yes
HLA-A*25	17	ORF1ab	2897	2905	9	75	No
HLA-A*25	18	ORF1ab	2937	2945	12	100	No
HLA-A*25	19	ORF1ab	2960	2968	11	91.67	Yes
HLA-A*25	20	ORF1ab	3196	3204	9	75	Yes
HLA-A*25	21	ORF1ab	3646	3654	10	83.33	No
HLA-A*25	22	ORF1ab	3906	3914	10	83.33	Yes
HLA-A*25	23	ORF1ab	4072	4080	11	91.67	No
HLA-A*25	24	ORF1ab	4272	4280	11	91.67	No
HLA-A*25	25	ORF1ab	4710	4718	10	83.33	Yes
HLA-A*25	26	ORF1ab	4863	4871	12	100	Yes
HLA-A*25	27	ORF1ab	4926	4934	12	100	No
HLA-A*25	28	ORF1ab	5271	5279	8	66.67	No
HLA-A*25	29	ORF1ab	5380	5388	12	100	No
HLA-A*25	30	ORF1ab	5689	5697	11	91.67	No
HLA-A*25	31	ORF1ab	5771	5779	12	100	No
HLA-A*25	32	ORF1ab	6440	6448	12	100	No
HLA-A*25	33	ORF1ab	6565	6574	7	58.33	No
HLA-A*25	34	ORF1ab	6942	6950	9	75	No
HLA-A*25	35	ORF3a	207	215	11	91.67	Yes
HLA-A*25	36	S	192	200	12	100	Yes
HLA-A*25	37	S	258	266	12	100	Yes
HLA-A*26	1	M	169	178	36	76.6	Yes
HLA-A*26	2	N	48	56	31	65.96	Yes
HLA-A*26	3	N	103	111	33	70.21	No
HLA-A*26	4	N	290	298	37	78.72	Yes
HLA-A*26	5	N	323	333	28	59.57	Yes
HLA-A*26	6	ORF10	5	14	32	68.09	No
HLA-A*26	7	ORF1ab	110	118	41	87.23	Yes
HLA-A*26	8	ORF1ab	176	185	34	72.34	No
HLA-A*26	9	ORF1ab	472	480	45	95.74	No
HLA-A*26	10	ORF1ab	567	576	41	87.23	No
HLA-A*26	11	ORF1ab	568	576	47	100	No
HLA-A*26	12	ORF1ab	670	678	45	95.74	No
HLA-A*26	13	ORF1ab	709	717	35	74.47	No
HLA-A*26	14	ORF1ab	828	836	45	95.74	No
HLA-A*26	15	ORF1ab	829	836	26	55.32	No
HLA-A*26	16	ORF1ab	1021	1031	30	63.83	No
HLA-A*26	17	ORF1ab	1024	1032	27	57.45	No
HLA-A*26	18	ORF1ab	1056	1064	36	76.6	Yes
HLA-A*26	19	ORF1ab	1248	1256	32	68.09	No
HLA-A*26	20	ORF1ab	1327	1337	30	63.83	No
HLA-A*26	21	ORF1ab	1413	1422	39	82.98	No
HLA-A*26	22	ORF1ab	1414	1422	36	76.6	No
HLA-A*26	23	ORF1ab	1414	1423	33	70.21	No
HLA-A*26	24	ORF1ab	1440	1448	30	63.83	No
HLA-A*26	25	ORF1ab	1443	1452	35	74.47	No
HLA-A*26	26	ORF1ab	1476	1486	31	65.96	No
HLA-A*26	27	ORF1ab	1478	1486	40	85.11	No
HLA-A*26	28	ORF1ab	1481	1489	44	93.62	No
HLA-A*26	29	ORF1ab	1503	1511	47	100	No
HLA-A*26	30	ORF1ab	1580	1590	30	63.83	No
HLA-A*26	31	ORF1ab	1581	1590	43	91.49	No
HLA-A*26	32	ORF1ab	1582	1590	47	100	Yes
HLA-A*26	33	ORF1ab	1727	1735	37	78.72	No
HLA-A*26	34	ORF1ab	1727	1736	25	53.19	No
HLA-A*26	35	ORF1ab	1865	1873	45	95.74	Yes
HLA-A*26	36	ORF1ab	1891	1899	32	68.09	Yes
HLA-A*26	37	ORF1ab	1966	1975	35	74.47	Yes
HLA-A*26	38	ORF1ab	2089	2099	34	72.34	Yes
HLA-A*26	39	ORF1ab	2132	2141	43	91.49	Yes
HLA-A*26	40	ORF1ab	2201	2209	46	97.87	Yes
HLA-A*26	41	ORF1ab	2273	2281	47	100	Yes
HLA-A*26	42	ORF1ab	2305	2314	45	95.74	Yes
HLA-A*26	43	ORF1ab	2323	2331	47	100	Yes
HLA-A*26	44	ORF1ab	2384	2392	34	72.34	Yes
HLA-A*26	45	ORF1ab	2456	2464	38	80.85	Yes
HLA-A*26	46	ORF1ab	2468	2477	39	82.98	Yes
HLA-A*26	47	ORF1ab	2495	2504	40	85.11	Yes
HLA-A*26	48	ORF1ab	2582	2590	29	61.7	Yes
HLA-A*26	49	ORF1ab	2585	2594	36	76.6	Yes
HLA-A*26	50	ORF1ab	2594	2602	39	82.98	Yes
HLA-A*26	51	ORF1ab	2664	2673	28	59.57	No
HLA-A*26	52	ORF1ab	2876	2884	37	78.72	No
HLA-A*26	53	ORF1ab	2897	2905	47	100	No
HLA-A*26	54	ORF1ab	2937	2945	47	100	No
HLA-A*26	55	ORF1ab	2960	2968	47	100	Yes
HLA-A*26	56	ORF1ab	3022	3030	25	53.19	Yes
HLA-A*26	57	ORF1ab	3103	3111	35	74.47	No
HLA-A*26	58	ORF1ab	3196	3204	47	100	Yes
HLA-A*26	59	ORF1ab	3355	3364	40	85.11	No
HLA-A*26	60	ORF1ab	3373	3381	40	85.11	No
HLA-A*26	61	ORF1ab	3646	3654	47	100	No
HLA-A*26	62	ORF1ab	3736	3744	45	95.74	No
HLA-A*26	63	ORF1ab	3903	3911	27	57.45	No
HLA-A*26	64	ORF1ab	3906	3914	35	74.47	Yes
HLA-A*26	65	ORF1ab	4071	4080	40	85.11	No
HLA-A*26	66	ORF1ab	4072	4080	47	100	No
HLA-A*26	67	ORF1ab	4272	4280	47	100	No
HLA-A*26	68	ORF1ab	4428	4437	31	65.96	No
HLA-A*26	69	ORF1ab	4518	4526	27	57.45	No
HLA-A*26	70	ORF1ab	4532	4541	41	87.23	No
HLA-A*26	71	ORF1ab	4533	4541	38	80.85	Yes
HLA-A*26	72	ORF1ab	4657	4665	37	78.72	No
HLA-A*26	73	ORF1ab	4710	4718	37	78.72	Yes
HLA-A*26	74	ORF1ab	4732	4740	39	82.98	No
HLA-A*26	75	ORF1ab	4863	4871	47	100	Yes
HLA-A*26	76	ORF1ab	4866	4875	38	80.85	No
HLA-A*26	77	ORF1ab	4926	4934	47	100	No
HLA-A*26	78	ORF1ab	4978	4986	36	76.6	No
HLA-A*26	79	ORF1ab	4978	4987	34	72.34	No
HLA-A*26	80	ORF1ab	4979	4987	39	82.98	No
HLA-A*26	81	ORF1ab	5057	5066	36	76.6	No
HLA-A*26	82	ORF1ab	5058	5066	47	100	No
HLA-A*26	83	ORF1ab	5078	5086	31	65.96	No
HLA-A*26	84	ORF1ab	5154	5162	29	61.7	No
HLA-A*26	85	ORF1ab	5251	5259	40	85.11	No
HLA-A*26	86	ORF1ab	5268	5276	36	76.6	No
HLA-A*26	87	ORF1ab	5271	5279	47	100	No
HLA-A*26	88	ORF1ab	5298	5307	35	74.47	No
HLA-A*26	89	ORF1ab	5299	5307	43	91.49	No
HLA-A*26	90	ORF1ab	5380	5388	47	100	No
HLA-A*26	91	ORF1ab	5531	5541	29	61.7	No
HLA-A*26	92	ORF1ab	5533	5541	39	82.98	Yes
HLA-A*26	93	ORF1ab	5615	5623	43	91.49	Yes
HLA-A*26	94	ORF1ab	5689	5697	38	80.85	No
HLA-A*26	95	ORF1ab	5771	5779	44	93.62	No
HLA-A*26	96	ORF1ab	5771	5781	41	87.23	No
HLA-A*26	97	ORF1ab	5966	5976	24	51.06	No
HLA-A*26	98	ORF1ab	6041	6049	38	80.85	No
HLA-A*26	99	ORF1ab	6154	6162	38	80.85	No
HLA-A*26	100	ORF1ab	6434	6442	41	87.23	No
HLA-A*26	101	ORF1ab	6440	6448	45	95.74	No
HLA-A*26	102	ORF1ab	6565	6574	35	74.47	No
HLA-A*26	103	ORF1ab	6622	6630	39	82.98	No
HLA-A*26	104	ORF1ab	6622	6631	31	65.96	No
HLA-A*26	105	ORF1ab	6942	6950	44	93.62	No
HLA-A*26	106	ORF1ab	6977	6985	27	57.45	No
HLA-A*26	107	ORF1ab	7001	7009	26	55.32	No
HLA-A*26	108	ORF1ab	7031	7040	43	91.49	No
HLA-A*26	109	ORF3a	19	28	26	55.32	No
HLA-A*26	110	ORF3a	206	215	35	74.47	Yes
HLA-A*26	111	ORF3a	207	215	47	100	Yes
HLA-A*26	112	ORF3a	222	231	35	74.47	No
HLA-A*26	113	ORF3a	247	255	34	72.34	No
HLA-A*26	114	ORF8	31	42	39	82.98	Yes
HLA-A*26	115	S	28	37	34	72.34	Yes
HLA-A*26	116	S	30	38	30	63.83	Yes
HLA-A*26	117	S	191	200	40	85.11	No
HLA-A*26	118	S	192	200	47	100	Yes
HLA-A*26	119	S	258	266	47	100	Yes
HLA-A*26	120	S	340	351	31	65.96	Yes
HLA-A*26	121	S	360	369	43	91.49	No
HLA-A*26	122	S	361	369	43	91.49	Yes
HLA-A*26	123	S	603	612	34	72.34	Yes
HLA-A*26	124	S	686	695	39	82.98	Yes
HLA-A*26	125	S	780	789	40	85.11	Yes
HLA-A*26	126	S	1095	1103	36	76.6	Yes
HLA-A*29	1	E	49	57	13	61.9	No
HLA-A*29	2	E	50	59	19	90.48	No
HLA-A*29	3	E	51	59	20	95.24	Yes
HLA-A*29	4	M	38	47	19	90.48	No
HLA-A*29	5	M	39	47	20	95.24	Yes
HLA-A*29	6	M	95	103	17	80.95	No
HLA-A*29	7	M	169	178	17	80.95	Yes
HLA-A*29	8	M	170	178	19	90.48	Yes
HLA-A*29	9	M	171	179	18	85.71	Yes
HLA-A*29	10	M	191	199	19	90.48	No
HLA-A*29	11	N	103	111	16	76.19	No
HLA-A*29	12	N	324	333	15	71.43	Yes
HLA-A*29	13	N	352	360	18	85.71	Yes
HLA-A*29	14	ORF10	5	14	17	80.95	No
HLA-A*29	15	ORF10	6	14	20	95.24	No
HLA-A*29	16	ORF1ab	88	97	13	61.9	No
HLA-A*29	17	ORF1ab	110	118	20	95.24	Yes
HLA-A*29	18	ORF1ab	221	229	13	61.9	No
HLA-A*29	19	ORF1ab	296	304	15	71.43	No
HLA-A*29	20	ORF1ab	404	413	19	90.48	No
HLA-A*29	21	ORF1ab	405	413	19	90.48	No
HLA-A*29	22	ORF1ab	567	576	18	85.71	No
HLA-A*29	23	ORF1ab	568	576	20	95.24	No
HLA-A*29	24	ORF1ab	591	600	17	80.95	No
HLA-A*29	25	ORF1ab	592	600	14	66.67	No
HLA-A*29	26	ORF1ab	613	621	19	90.48	No
HLA-A*29	27	ORF1ab	677	685	14	66.67	No
HLA-A*29	28	ORF1ab	709	717	17	80.95	No
HLA-A*29	29	ORF1ab	906	914	14	66.67	No
HLA-A*29	30	ORF1ab	913	921	15	71.43	No
HLA-A*29	31	ORF1ab	940	949	13	61.9	No
HLA-A*29	32	ORF1ab	1031	1039	15	71.43	Yes
HLA-A*29	33	ORF1ab	1056	1064	20	95.24	Yes
HLA-A*29	34	ORF1ab	1247	1256	19	90.48	No
HLA-A*29	35	ORF1ab	1248	1256	20	95.24	No
HLA-A*29	36	ORF1ab	1277	1285	12	57.14	No
HLA-A*29	37	ORF1ab	1328	1337	13	61.9	No
HLA-A*29	38	ORF1ab	1398	1406	20	95.24	No
HLA-A*29	39	ORF1ab	1410	1418	17	80.95	No
HLA-A*29	40	ORF1ab	1414	1423	16	76.19	No
HLA-A*29	41	ORF1ab	1415	1423	19	90.48	Yes
HLA-A*29	42	ORF1ab	1417	1425	15	71.43	No
HLA-A*29	43	ORF1ab	1444	1452	20	95.24	No
HLA-A*29	44	ORF1ab	1478	1486	15	71.43	No
HLA-A*29	45	ORF1ab	1503	1511	14	66.67	No
HLA-A*29	46	ORF1ab	1581	1590	14	66.67	No
HLA-A*29	47	ORF1ab	1582	1590	20	95.24	Yes
HLA-A*29	48	ORF1ab	1588	1598	15	71.43	No
HLA-A*29	49	ORF1ab	1589	1598	13	61.9	No
HLA-A*29	50	ORF1ab	1590	1598	17	80.95	No
HLA-A*29	51	ORF1ab	1626	1634	19	90.48	No
HLA-A*29	52	ORF1ab	1637	1646	16	76.19	Yes
HLA-A*29	53	ORF1ab	1689	1699	15	71.43	No
HLA-A*29	54	ORF1ab	1689	1700	16	76.19	No
HLA-A*29	55	ORF1ab	1709	1717	16	76.19	No
HLA-A*29	56	ORF1ab	1767	1776	19	90.48	No
HLA-A*29	57	ORF1ab	1768	1776	21	100	Yes
HLA-A*29	58	ORF1ab	1769	1776	16	76.19	No
HLA-A*29	59	ORF1ab	1805	1814	19	90.48	No
HLA-A*29	60	ORF1ab	1806	1814	20	95.24	No
HLA-A*29	61	ORF1ab	1819	1827	18	85.71	No
HLA-A*29	62	ORF1ab	1838	1846	18	85.71	No
HLA-A*29	63	ORF1ab	1851	1859	16	76.19	No
HLA-A*29	64	ORF1ab	1873	1882	14	66.67	Yes
HLA-A*29	65	ORF1ab	1874	1882	16	76.19	No
HLA-A*29	66	ORF1ab	1898	1906	18	85.71	No
HLA-A*29	67	ORF1ab	1967	1975	16	76.19	Yes
HLA-A*29	68	ORF1ab	2132	2141	16	76.19	Yes
HLA-A*29	69	ORF1ab	2208	2217	17	80.95	Yes
HLA-A*29	70	ORF1ab	2209	2217	14	66.67	No
HLA-A*29	71	ORF1ab	2237	2245	18	85.71	No
HLA-A*29	72	ORF1ab	2254	2262	17	80.95	Yes
HLA-A*29	73	ORF1ab	2273	2281	20	95.24	Yes
[truncated: 6,685 more rows]
