# Supplementary material for: Predicted impact of the viral mutational landscape on the cytotoxic response against SARS-CoV-2
Source: PLoS Comput Biol. 2022 Feb 10;18(2):e1009726. doi: 10.1371/journal.pcbi.1009726 (PMC8830725; doi:10.1371/journal.pcbi.1009726)
Supplement: S4 Table — (XLSX) [file pcbi.1009726.s006.xlsx]

## Sheet: Hoja1
S4 Table. Supermotif escape deletions
Protein	Supermotif	Covered supertypes	Deletion begin	Deletion end	Number of isolates (number of countries)	M49 areas	VOCs/VUMs carrying the deletion
ORF1ab	6954-FIQQKLAL-6961	B08	6956	6956	81 (6)	Australia and New Zealand, Eastern Asia, Northern Africa, Northern America, Western Asia	None
ORF1ab	6669-AMDEFIERY-6677	A01	6656	6744	80 (4)	Eastern Africa, Northern America, Western Africa	None
ORF1ab	6676-RYKLEGYAF-6684	A24	6656	6744	80 (4)	Eastern Africa, Northern America, Western Africa	None
ORF1ab	6681-GYAFEHIVY-6689	A01 A24,A24	6656	6744	80 (4)	Eastern Africa, Northern America, Western Africa	None
ORF1ab	6688-VYGDFSHSQL-6697	A24	6656	6744	80 (4)	Eastern Africa, Northern America, Western Africa	None
ORF1ab	6695-SQLGGLHLL-6703	A02	6656	6744	80 (4)	Eastern Africa, Northern America, Western Africa	None
ORF1ab	6709-RFKESPFEL-6717	A24	6656	6744	80 (4)	Eastern Africa, Northern America, Western Africa	None
ORF1ab	6343-SLYVNKHAF-6351	B62	6345	6346	78 (1)	Northern America	None
ORF1ab	6965-VAIKITEHSW-6974	B58	6969	7034	78 (2)	Northern America, Southeastern Asia	None
ORF1ab	6966-AIKITEHSW-6974	B58	6969	7034	78 (2)	Northern America, Southeastern Asia	None
ORF1ab	7014-REQIDGYVM-7022	B44	6969	7034	78 (2)	Northern America, Southeastern Asia	None
ORF1ab	7029-WRNTNPIQL-7037	B27	6969	7034	78 (2)	Northern America, Southeastern Asia	None
ORF1ab	7031-NTNPIQLSSY-7040	A01	6969	7034	78 (2)	Northern America, Southeastern Asia	None
N	66-FPRGQGVPI-74	B07	67	67	77 (2)	Northern Africa, Northern America	None
ORF1ab	3805-RLTLGVYDY-3813	A01 A24	3802	3875	77 (2)	Northern America, Western Africa	None
ORF1ab	3810-VYDYLVSTQEF-3820	A24	3802	3875	77 (2)	Northern America, Western Africa	None
ORF1ab	3811-YDYLVSTQEF-3820	A24	3802	3875	77 (2)	Northern America, Western Africa	None
ORF1ab	3812-DYLVSTQEF-3820	A24	3802	3875	77 (2)	Northern America, Western Africa	None
ORF1ab	3813-YLVSTQEFRY-3822	A01 A24	3802	3875	77 (2)	Northern America, Western Africa	None
ORF1ab	3814-LVSTQEFRY-3822	A01 A24	3802	3875	77 (2)	Northern America, Western Africa	None
ORF1ab	3820-FRYMNSQGL-3828	B27	3802	3875	77 (2)	Northern America, Western Africa	None
ORF1ab	3821-RYMNSQGLL-3829	A24	3802	3875	77 (2)	Northern America, Western Africa	None
ORF1ab	258-KLAKKFDTF-266	A24,B62	265	265	74 (6)	Australia and New Zealand, Northern Africa, Northern America, Southern Asia, Western Europe	None
ORF1ab	265-TFNGECPNF-273	A24	265	265	74 (6)	Australia and New Zealand, Northern Africa, Northern America, Southern Asia, Western Europe	None
ORF1ab	265-TFNGECPNFVF-275	A24	265	265	74 (6)	Australia and New Zealand, Northern Africa, Northern America, Southern Asia, Western Europe	None
ORF1ab	6343-SLYVNKHAF-6351	B62	6345	6347	73 (1)	Northern America	None
S	142-GVYYHKNNK-150	A03	144	144	73 (3)	Australia and New Zealand, Northern America, Western Asia	alpha,eta
S	109-TLDSKTQSL-117	A02	115	142	71 (1)	Northern America	None
ORF1ab	96-QYGRSGETL-104	A24	98	98	69 (3)	Australia and New Zealand, Northern America, Southeastern Asia	None
ORF1ab	2469-VARDLSLQF-2477	B07,B58	2469	2568	69 (5)	Eastern Africa, Northern America, Southern Europe, Western Africa, Western Asia	None
ORF1ab	2489-YIVDSVTVK-2497	A03	2469	2568	69 (5)	Eastern Africa, Northern America, Southern Europe, Western Africa, Western Asia	None
ORF1ab	2495-TVKNGSIHLY-2504	A01 A24	2469	2568	69 (5)	Eastern Africa, Northern America, Southern Europe, Western Africa, Western Asia	None
ORF1ab	2504-YFDKAGQKTY-2513	A01 A24	2469	2568	69 (5)	Eastern Africa, Northern America, Southern Europe, Western Africa, Western Asia	None
ORF1ab	2511-KTYERHSLS-2519	A01 A03	2469	2568	69 (5)	Eastern Africa, Northern America, Southern Europe, Western Africa, Western Asia	None
ORF1ab	2534-GSLPINVIVF-2543	B58	2469	2568	69 (5)	Eastern Africa, Northern America, Southern Europe, Western Africa, Western Asia	None
ORF1ab	2553-SAKSASVYY-2561	B07,B58	2469	2568	69 (5)	Eastern Africa, Northern America, Southern Europe, Western Africa, Western Asia	None
ORF1ab	5167-LVASIKNFK-5175	A03	5169	5169	69 (3)	Australia and New Zealand, Northern America, Southeastern Asia	None
ORF1ab	5827-NPAWRKAVF-5835	B07	5828	5828	69 (2)	Australia and New Zealand, Northern America	None
ORF1ab	2301-YPSLETIQI-2309	B07	2282	2349	67 (1)	Northern America	None
ORF1ab	2332-ILFTRFFYV-2340	A02	2282	2349	67 (1)	Northern America	None
ORF1ab	2335-TRFFYVLGL-2343	B27	2282	2349	67 (1)	Northern America	None
ORF1ab	1675-YLATALLTL-1683	A02	1678	1774	66 (4)	Eastern Africa, Eastern Asia, Northern America, Western Europe	None
ORF1ab	1687-ELKFNPPAL-1695	B08	1678	1774	66 (4)	Eastern Africa, Eastern Asia, Northern America, Western Europe	None
ORF1ab	1689-KFNPPALQDAY-1699	A01	1678	1774	66 (4)	Eastern Africa, Eastern Asia, Northern America, Western Europe	None
ORF1ab	1689-KFNPPALQDAYY-1700	A01	1678	1774	66 (4)	Eastern Africa, Eastern Asia, Northern America, Western Europe	None
ORF1ab	1694-ALQDAYYRA-1702	A02	1678	1774	66 (4)	Eastern Africa, Eastern Asia, Northern America, Western Europe	None
ORF1ab	1701-RARAGEAANF-1710	B58	1678	1774	66 (4)	Eastern Africa, Eastern Asia, Northern America, Western Europe	None
ORF1ab	1709-NFCALILAY-1717	A01 A24	1678	1774	66 (4)	Eastern Africa, Eastern Asia, Northern America, Western Europe	None
ORF1ab	1767-AVMYMGTLSY-1776	A01	1678	1774	66 (4)	Eastern Africa, Eastern Asia, Northern America, Western Europe	None
ORF1ab	1768-VMYMGTLSY-1776	A01 A24,B62	1678	1774	66 (4)	Eastern Africa, Eastern Asia, Northern America, Western Europe	None
ORF1ab	1769-MYMGTLSY-1776	A01 A24	1678	1774	66 (4)	Eastern Africa, Eastern Asia, Northern America, Western Europe	None
ORF1ab	4427-FDIYNDKVAGF-4437	A24	4436	4453	66 (1)	Northern America	None
ORF1ab	4429-IYNDKVAGF-4437	A24	4436	4453	66 (1)	Northern America	None
ORF1ab	4429-IYNDKVAGFAKF-4440	A24	4436	4453	66 (1)	Northern America	None
ORF1ab	6343-SLYVNKHAF-6351	B27,B62	6346	6428	66 (1)	Northern America	None
ORF1ab	6426-MISAGFSLW-6434	B58	6427	6428	66 (1)	Northern America	None
ORF1ab	6417-RLYLDAYNMM-6426	A24	6411	6429	65 (2)	Northern America, Western Europe	None
ORF1ab	6418-LYLDAYNMM-6426	A24	6411	6429	65 (2)	Northern America, Western Europe	None
ORF1ab	6418-LYLDAYNMMI-6427	A24	6411	6429	65 (2)	Northern America, Western Europe	None
ORF1ab	6419-YLDAYNMMI-6427	A02	6411	6429	65 (2)	Northern America, Western Europe	None
ORF1ab	6422-AYNMMISAGF-6431	A24	6411	6429	65 (2)	Northern America, Western Europe	None
ORF1ab	6425-MMISAGFSL-6433	A02	6411	6429	65 (2)	Northern America, Western Europe	None
ORF1ab	6426-MISAGFSLW-6434	B58	6426	6428	64 (1)	Northern America	None
ORF1ab	3751-VMFLARGIVF-3760	A24	3757	3757	62 (3)	Australia and New Zealand, Northern America, Southeastern Asia	None
ORF1ab	3752-MFLARGIVF-3760	A24	3757	3757	62 (3)	Australia and New Zealand, Northern America, Southeastern Asia	None
ORF1ab	3753-FLARGIVFM-3761	A02	3757	3757	62 (3)	Australia and New Zealand, Northern America, Southeastern Asia	None
ORF1ab	6343-SLYVNKHAF-6351	B27,B62	6344	6429	62 (2)	Northern America, Western Europe	None
ORF1ab	6353-TPAFDKSAF-6361	B07	6344	6429	62 (2)	Northern America, Western Europe	None
ORF1ab	6363-NLKQLPFFY-6371	A01 A24	6344	6429	62 (2)	Northern America, Western Europe	None
ORF1ab	6412-HANEYRLYL-6420	B58	6344	6429	62 (2)	Northern America, Western Europe	None
ORF1ab	6417-RLYLDAYNMM-6426	A24	6344	6429	62 (2)	Northern America, Western Europe	None
ORF1ab	6418-LYLDAYNMM-6426	A24	6344	6429	62 (2)	Northern America, Western Europe	None
ORF1ab	6418-LYLDAYNMMI-6427	A24	6344	6429	62 (2)	Northern America, Western Europe	None
ORF1ab	6419-YLDAYNMMI-6427	A02	6344	6429	62 (2)	Northern America, Western Europe	None
ORF1ab	6422-AYNMMISAGF-6431	A24	6344	6429	62 (2)	Northern America, Western Europe	None
ORF1ab	6425-MMISAGFSL-6433	A02	6344	6429	62 (2)	Northern America, Western Europe	None
ORF1ab	6426-MISAGFSLW-6434	B58	6344	6429	62 (2)	Northern America, Western Europe	None
ORF1ab	6427-ISAGFSLW-6434	B58	6344	6429	62 (2)	Northern America, Western Europe	None
ORF1ab	3174-TFEEAALCTF-3183	A24	3182	3183	61 (3)	Eastern Asia, Northern America, Western Africa	None
ORF1ab	3182-TFLLNKEMY-3190	A01 A24	3182	3183	61 (3)	Eastern Asia, Northern America, Western Africa	None
ORF1ab	6353-TPAFDKSAF-6361	B07	6344	6436	61 (1)	Northern America	None
ORF1ab	6363-NLKQLPFFY-6371	A01 A24	6344	6436	61 (1)	Northern America	None
ORF1ab	6419-YLDAYNMMI-6427	A02	6344	6436	61 (1)	Northern America	None
ORF1ab	6425-MMISAGFSL-6433	A02	6344	6436	61 (1)	Northern America	None
ORF1ab	6434-WVYKQFDTY-6442	A01,A01 A24	6344	6436	61 (1)	Northern America	None
ORF1ab	2876-TTNGDFLHF-2884	A01,A24	2860	2883	60 (1)	Northern America	None
S	311-GIYQTSNFR-319	A03	319	321	59 (3)	Australia and New Zealand, Northern America, Western Africa	None
ORF10	5-NVFAFPFTIY-14	A01	5	5	58 (3)	Australia and New Zealand, Northern Africa, Northern America	None
ORF1ab	77-RTAPHGHVM-85	B58,B62	82	86	56 (5)	Australia and New Zealand, Northern America, South America, Southern Europe, Western Asia	None
ORF1ab	84-VMVELVAEL-92	A02	82	86	56 (5)	Australia and New Zealand, Northern America, South America, Southern Europe, Western Asia	None
ORF1ab	3182-TFLLNKEMY-3190	A01 A24	3190	3278	56 (1)	Northern America	None
ORF1ab	3190-YLKLRSDVL-3198	B08	3190	3278	56 (1)	Northern America	None
ORF1ab	3202-TQYNRYLAL-3210	B08,B27	3190	3278	56 (1)	Northern America	None
ORF1ab	3202-TQYNRYLALY-3211	B27	3190	3278	56 (1)	Northern America	None
ORF1ab	3203-QYNRYLALY-3211	A01 A24	3190	3278	56 (1)	Northern America	None
ORF1ab	3206-RYLALYNKY-3214	A01,A24	3190	3278	56 (1)	Northern America	None
ORF1ab	3207-YLALYNKYKY-3216	A01 A24	3190	3278	56 (1)	Northern America	None
ORF1ab	3208-LALYNKYKY-3216	B07	3190	3278	56 (1)	Northern America	None
ORF1ab	3215-KYFSGAMDTTSY-3226	A01	3190	3278	56 (1)	Northern America	None
ORF1ab	3216-YFSGAMDTTSY-3226	A01 A24	3190	3278	56 (1)	Northern America	None
ORF1ab	3219-GAMDTTSYR-3227	A03	3190	3278	56 (1)	Northern America	None
ORF1ab	3241-FSNSGSDVLY-3250	A01	3190	3278	56 (1)	Northern America	None
ORF1ab	3242-SNSGSDVLY-3250	A01 A24	3190	3278	56 (1)	Northern America	None
ORF1ab	3248-VLYQPPQTSI-3257	A24	3190	3278	56 (1)	Northern America	None
ORF1ab	3249-LYQPPQTSI-3257	A24	3190	3278	56 (1)	Northern America	None
ORF1ab	6363-NLKQLPFFY-6371	A01 A24	6342	6436	56 (2)	Northern America, Western Africa	None
ORF1ab	6419-YLDAYNMMI-6427	A02	6342	6436	56 (2)	Northern America, Western Africa	None
ORF1ab	6425-MMISAGFSL-6433	A02	6342	6436	56 (2)	Northern America, Western Africa	None
ORF1ab	6434-WVYKQFDTY-6442	A01,A01 A24	6342	6436	56 (2)	Northern America, Western Africa	None
ORF1ab	6343-SLYVNKHAF-6351	B27,B62	6343	6397	55 (1)	Northern America	None
ORF1ab	6353-TPAFDKSAF-6361	B07	6343	6397	55 (1)	Northern America	None
ORF1ab	6363-NLKQLPFFY-6371	A01 A24	6343	6397	55 (1)	Northern America	None
S	257-GWTAGAAAY-265	A01 A24	260	288	55 (2)	Australia and New Zealand, Northern America	None
S	257-GWTAGAAAYY-266	A01	260	288	55 (2)	Australia and New Zealand, Northern America	None
S	258-WTAGAAAYY-266	A01,A01 A24	260	288	55 (2)	Australia and New Zealand, Northern America	None
S	261-GAAAYYVGY-269	B58	260	288	55 (2)	Australia and New Zealand, Northern America	None
S	264-AYYVGYLQPRTF-275	A24	260	288	55 (2)	Australia and New Zealand, Northern America	None
S	265-YYVGYLQPRTF-275	A24	260	288	55 (2)	Australia and New Zealand, Northern America	None
S	267-VGYLQPRTF-275	B58	260	288	55 (2)	Australia and New Zealand, Northern America	None
S	267-VGYLQPRTFL-276	A24	260	288	55 (2)	Australia and New Zealand, Northern America	None
S	268-GYLQPRTFL-276	A24	260	288	55 (2)	Australia and New Zealand, Northern America	None
S	268-GYLQPRTFLL-277	A24	260	288	55 (2)	Australia and New Zealand, Northern America	None
S	269-YLQPRTFL-276	B08	260	288	55 (2)	Australia and New Zealand, Northern America	None
S	269-YLQPRTFLL-277	A02,A24,B08	260	288	55 (2)	Australia and New Zealand, Northern America	None
ORF1ab	6343-SLYVNKHAF-6351	B27,B62	6343	6351	54 (1)	Northern America	None
ORF1ab	6669-AMDEFIERY-6677	A01	6662	6739	54 (2)	Australia and New Zealand, Northern America	None
ORF1ab	6676-RYKLEGYAF-6684	A24	6662	6739	54 (2)	Australia and New Zealand, Northern America	None
ORF1ab	6681-GYAFEHIVY-6689	A01 A24,A24	6662	6739	54 (2)	Australia and New Zealand, Northern America	None
ORF1ab	6688-VYGDFSHSQL-6697	A24	6662	6739	54 (2)	Australia and New Zealand, Northern America	None
ORF1ab	6695-SQLGGLHLL-6703	A02	6662	6739	54 (2)	Australia and New Zealand, Northern America	None
ORF1ab	6709-RFKESPFEL-6717	A24	6662	6739	54 (2)	Australia and New Zealand, Northern America	None
ORF1ab	3566-VTFQSAVKR-3574	A03	3573	3573	53 (4)	Australia and New Zealand, Northern Africa, Northern America, Southeastern Asia	None
ORF1ab	6966-AIKITEHSW-6974	B58	6966	7041	53 (3)	Australia and New Zealand, Northern America, Western Africa	None
ORF1ab	6973-SWNADLYKL-6981	A24	6966	7041	53 (3)	Australia and New Zealand, Northern America, Western Africa	None
ORF1ab	7014-REQIDGYVM-7022	B44	6966	7041	53 (3)	Australia and New Zealand, Northern America, Western Africa	None
ORF1ab	7019-GYVMHANYI-7027	A24	6966	7041	53 (3)	Australia and New Zealand, Northern America, Western Africa	None
ORF1ab	7019-GYVMHANYIF-7028	A24	6966	7041	53 (3)	Australia and New Zealand, Northern America, Western Africa	None
ORF1ab	7021-VMHANYIFW-7029	A24	6966	7041	53 (3)	Australia and New Zealand, Northern America, Western Africa	None
ORF1ab	7029-WRNTNPIQL-7037	B27	6966	7041	53 (3)	Australia and New Zealand, Northern America, Western Africa	None
ORF1ab	7031-NTNPIQLSSY-7040	A01	6966	7041	53 (3)	Australia and New Zealand, Northern America, Western Africa	None
ORF1ab	7039-SYSLFDMSKF-7048	A24	6966	7041	53 (3)	Australia and New Zealand, Northern America, Western Africa	None
ORF1ab	6966-AIKITEHSW-6974	B58	6967	7036	52 (1)	Northern America	None
ORF1ab	6973-SWNADLYKL-6981	A24	6967	7036	52 (1)	Northern America	None
ORF1ab	7014-REQIDGYVM-7022	B44	6967	7036	52 (1)	Northern America	None
ORF1ab	7019-GYVMHANYI-7027	A24	6967	7036	52 (1)	Northern America	None
ORF1ab	7019-GYVMHANYIF-7028	A24	6967	7036	52 (1)	Northern America	None
ORF1ab	7021-VMHANYIFW-7029	A24	6967	7036	52 (1)	Northern America	None
ORF1ab	7029-WRNTNPIQL-7037	B27	6967	7036	52 (1)	Northern America	None
ORF1ab	7031-NTNPIQLSSY-7040	A01	6967	7036	52 (1)	Northern America	None
ORF1ab	7035-IQLSSYSLF-7043	B27	6967	7036	52 (1)	Northern America	None
ORF1ab	77-RTAPHGHVM-85	B62	82	84	51 (7)	Australia and New Zealand, Eastern Asia, Eastern Europe, Northern America, South America, Southern Europe	None
S	445-VGGNYNYLY-453	A01	445	452	51 (3)	Australia and New Zealand, Northern America, Western Africa	None
S	448-NYNYLYRLF-456	A24	445	452	51 (3)	Australia and New Zealand, Northern America, Western Africa	None
ORF1ab	2614-ATAEAELAK-2622	A03	2616	2616	50 (2)	Australia and New Zealand, Northern America	None
S	142-GVYYHKNNK-150	A03	141	143	50 (2)	Northern America, Southern Asia	None
ORF1ab	3464-TVNVLAWLY-3472	A01 A24	3449	3474	49 (1)	Northern America	None
ORF1ab	3473-AAVINGDRW-3481	B58	3449	3474	49 (1)	Northern America	None
ORF1ab	4844-DYDYYRYNL-4852	A24	4847	4847	49 (3)	Australia and New Zealand, Northern America, Western Europe	None
ORF1ab	4847-YYRYNLPTM-4855	A24	4847	4847	49 (3)	Australia and New Zealand, Northern America, Western Europe	None
ORF1ab	6425-MMISAGFSL-6433	A02	6433	6436	48 (1)	Northern America	None
ORF1ab	6434-WVYKQFDTY-6442	A01	6433	6436	48 (1)	Northern America	None
ORF1ab	6343-SLYVNKHAF-6351	B27,B62	6343	6350	47 (1)	Northern America	None
ORF1ab	6343-SLYVNKHAF-6351	B27,B62	6343	6531	47 (1)	Northern America	None
ORF1ab	6412-HANEYRLYL-6420	B58	6343	6531	47 (1)	Northern America	None
ORF1ab	6417-RLYLDAYNMM-6426	A24	6343	6531	47 (1)	Northern America	None
ORF1ab	6418-LYLDAYNMM-6426	A24	6343	6531	47 (1)	Northern America	None
ORF1ab	6418-LYLDAYNMMI-6427	A24	6343	6531	47 (1)	Northern America	None
ORF1ab	6419-YLDAYNMMI-6427	A02	6343	6531	47 (1)	Northern America	None
ORF1ab	6422-AYNMMISAGF-6431	A24	6343	6531	47 (1)	Northern America	None
ORF1ab	6425-MMISAGFSL-6433	A02	6343	6531	47 (1)	Northern America	None
ORF1ab	6426-MISAGFSLW-6434	B58	6343	6531	47 (1)	Northern America	None
ORF1ab	6434-WVYKQFDTY-6442	A01	6343	6531	47 (1)	Northern America	None
ORF1ab	6435-VYKQFDTYNL-6444	A24	6343	6531	47 (1)	Northern America	None
ORF1ab	6435-VYKQFDTYNLW-6445	A24	6343	6531	47 (1)	Northern America	None
ORF1ab	6437-KQFDTYNLW-6445	A01	6343	6531	47 (1)	Northern America	None
ORF1ab	6441-TYNLWNTF-6448	A24	6343	6531	47 (1)	Northern America	None
ORF1ab	6443-NLWNTFTRL-6451	A02	6343	6531	47 (1)	Northern America	None
ORF1ab	6446-NTFTRLQSL-6454	B08	6343	6531	47 (1)	Northern America	None
ORF1ab	6453-SLENVAFNV-6461	A02	6343	6531	47 (1)	Northern America	None
ORF1ab	6476-VSIINNTVY-6484	B58,B62	6343	6531	47 (1)	Northern America	None
ORF1ab	6486-KVDGVDVEL-6494	A02	6343	6531	47 (1)	Northern America	None
ORF1ab	6493-ELFENKTTL-6501	B08	6343	6531	47 (1)	Northern America	None
ORF1ab	6498-KTTLPVNVAF-6507	B58	6343	6531	47 (1)	Northern America	None
ORF1ab	6499-TTLPVNVAF-6507	B58	6343	6531	47 (1)	Northern America	None
ORF1ab	445-GLNDNLLEI-453	A02	447	448	46 (2)	Australia and New Zealand, Northern America	None
ORF1ab	445-GLNDNLLEIL-454	A02	447	448	46 (2)	Australia and New Zealand, Northern America	None
ORF1ab	7014-REQIDGYVM-7022	B44	6969	7035	46 (1)	Northern America	None
ORF1ab	7029-WRNTNPIQL-7037	B27	6969	7035	46 (1)	Northern America	None
ORF1ab	7031-NTNPIQLSSY-7040	A01	6969	7035	46 (1)	Northern America	None
ORF1ab	7014-REQIDGYVM-7022	B44	7006	7096	46 (2)	Australia and New Zealand, Northern America	None
ORF1ab	7019-GYVMHANYI-7027	A24	7006	7096	46 (2)	Australia and New Zealand, Northern America	None
ORF1ab	7019-GYVMHANYIF-7028	A24	7006	7096	46 (2)	Australia and New Zealand, Northern America	None
ORF1ab	7020-YVMHANYIF-7028	A01,B07	7006	7096	46 (2)	Australia and New Zealand, Northern America	None
ORF1ab	7021-VMHANYIFW-7029	A24	7006	7096	46 (2)	Australia and New Zealand, Northern America	None
ORF1ab	7029-WRNTNPIQL-7037	B27	7006	7096	46 (2)	Australia and New Zealand, Northern America	None
ORF1ab	7031-NTNPIQLSSY-7040	A01,B58	7006	7096	46 (2)	Australia and New Zealand, Northern America	None
ORF1ab	7039-SYSLFDMSKF-7048	A24	7006	7096	46 (2)	Australia and New Zealand, Northern America	None
ORF1ab	7040-YSLFDMSKF-7048	B58	7006	7096	46 (2)	Australia and New Zealand, Northern America	None
ORF1ab	7041-SLFDMSKFPLKL-7052	A02	7006	7096	46 (2)	Australia and New Zealand, Northern America	None
ORF1ab	1410-KIQEGVVDY-1418	B62	1414	1414	45 (3)	Australia and New Zealand, Northern America, Southeastern Asia	None
ORF1ab	3206-RYLALYNKY-3214	A01,A24	3190	3219	45 (1)	Northern America	None
ORF1ab	3215-KYFSGAMDTTSY-3226	A01	3190	3219	45 (1)	Northern America	None
ORF1ab	6419-YLDAYNMMI-6427	A02	6342	6434	45 (1)	Northern America	None
ORF1ab	6425-MMISAGFSL-6433	A02	6342	6434	45 (1)	Northern America	None
ORF1ab	6958-KLALGGSVAI-6967	A02	6966	7036	45 (2)	Northern America, Western Africa	None
ORF1ab	6965-VAIKITEHSW-6974	B58	6966	7036	45 (2)	Northern America, Western Africa	None
ORF1ab	6966-AIKITEHSW-6974	B58	6966	7036	45 (2)	Northern America, Western Africa	None
ORF1ab	7014-REQIDGYVM-7022	B44	6966	7036	45 (2)	Northern America, Western Africa	None
ORF1ab	7020-YVMHANYIF-7028	B07	6966	7036	45 (2)	Northern America, Western Africa	None
ORF1ab	7029-WRNTNPIQL-7037	B27	6966	7036	45 (2)	Northern America, Western Africa	None
ORF1ab	7031-NTNPIQLSSY-7040	A01	6966	7036	45 (2)	Northern America, Western Africa	None
ORF1ab	7035-IQLSSYSLF-7043	B27	6966	7036	45 (2)	Northern America, Western Africa	None
ORF1ab	3072-GEYSHVVAF-3080	B44	3072	3107	44 (1)	Northern America	None
ORF1ab	3077-VVAFNTLLF-3085	B58	3072	3107	44 (1)	Northern America	None
ORF1ab	3097-VYSFLPGVY-3105	A01 A24	3072	3107	44 (1)	Northern America	None
ORF1ab	3099-SFLPGVYSVIY-3109	A01 A24	3072	3107	44 (1)	Northern America	None
ORF1ab	3100-FLPGVYSV-3107	A02	3072	3107	44 (1)	Northern America	None
ORF1ab	3100-FLPGVYSVI-3108	A02	3072	3107	44 (1)	Northern America	None
ORF1ab	3103-GVYSVIYLY-3111	A01,A01 A24,A03	3072	3107	44 (1)	Northern America	None
ORF1ab	3104-VYSVIYLY-3111	A01 A24	3072	3107	44 (1)	Northern America	None
ORF1ab	3107-VIYLYLTFY-3115	A01 A24	3072	3107	44 (1)	Northern America	None
S	236-TRFQTLLAL-244	B27	241	243	44 (4)	Northern America, Northern Europe, Western Africa, Western Europe	None
S	240-TLLALHRSY-248	B62	241	243	44 (4)	Northern America, Northern Europe, Western Africa, Western Europe	None
ORF1ab	6343-SLYVNKHAF-6351	B62	6343	6344	43 (2)	Australia and New Zealand, Northern America	None
ORF1ab	6343-SLYVNKHAF-6351	B27,B62	6338	6367	42 (2)	Northern America, Southeastern Asia	None
ORF1ab	6353-TPAFDKSAF-6361	B07	6338	6367	42 (2)	Northern America, Southeastern Asia	None
ORF1ab	6958-KLALGGSVAI-6967	A02	6966	7038	42 (3)	Australia and New Zealand, Northern America, Western Africa	None
ORF1ab	6966-AIKITEHSW-6974	B58	6966	7038	42 (3)	Australia and New Zealand, Northern America, Western Africa	None
ORF1ab	7014-REQIDGYVM-7022	B44	6966	7038	42 (3)	Australia and New Zealand, Northern America, Western Africa	None
ORF1ab	7029-WRNTNPIQL-7037	B27	6966	7038	42 (3)	Australia and New Zealand, Northern America, Western Africa	None
ORF1ab	7031-NTNPIQLSSY-7040	A01	6966	7038	42 (3)	Australia and New Zealand, Northern America, Western Africa	None
ORF3a	89-TVYSHLLLV-97	A02	92	92	42 (3)	Australia and New Zealand, Northern America, Southern Asia	None
ORF1ab	6417-RLYLDAYNMM-6426	A24	6345	6431	41 (2)	Northern America, Western Africa	None
ORF1ab	6418-LYLDAYNMM-6426	A24	6345	6431	41 (2)	Northern America, Western Africa	None
ORF1ab	6418-LYLDAYNMMI-6427	A24	6345	6431	41 (2)	Northern America, Western Africa	None
ORF1ab	6419-YLDAYNMMI-6427	A02	6345	6431	41 (2)	Northern America, Western Africa	None
ORF1ab	6422-AYNMMISAGF-6431	A24	6345	6431	41 (2)	Northern America, Western Africa	None
ORF1ab	6425-MMISAGFSL-6433	A02	6345	6431	41 (2)	Northern America, Western Africa	None
ORF1ab	6427-ISAGFSLW-6434	B58	6345	6431	41 (2)	Northern America, Western Africa	None
ORF1ab	5469-FKLSYGIATV-5478	A02	5468	5502	40 (1)	Northern America	None
ORF1ab	5470-KLSYGIATV-5478	A02	5468	5502	40 (1)	Northern America	None
ORF1ab	5479-REVLSDREL-5487	B44	5468	5502	40 (1)	Northern America	None
ORF1ab	5481-VLSDRELHL-5489	A02	5468	5502	40 (1)	Northern America	None
ORF1ab	6353-TPAFDKSAF-6361	B07	6343	6436	40 (1)	Northern America	None
ORF1ab	6363-NLKQLPFFY-6371	A01 A24	6343	6436	40 (1)	Northern America	None
ORF1ab	6419-YLDAYNMMI-6427	A02	6343	6436	40 (1)	Northern America	None
ORF1ab	6425-MMISAGFSL-6433	A02	6343	6436	40 (1)	Northern America	None
ORF1ab	6434-WVYKQFDTY-6442	A01,A01 A24	6343	6436	40 (1)	Northern America	None
ORF1ab	6965-VAIKITEHSW-6974	B58	6966	7034	40 (2)	Northern America, Southeastern Asia	None
ORF1ab	6966-AIKITEHSW-6974	B58	6966	7034	40 (2)	Northern America, Southeastern Asia	None
ORF1ab	6972-HSWNADLYK-6980	A03	6966	7034	40 (2)	Northern America, Southeastern Asia	None
ORF1ab	7014-REQIDGYVM-7022	B44	6966	7034	40 (2)	Northern America, Southeastern Asia	None
ORF1ab	7020-YVMHANYIF-7028	B07	6966	7034	40 (2)	Northern America, Southeastern Asia	None
ORF1ab	7029-WRNTNPIQL-7037	B27	6966	7034	40 (2)	Northern America, Southeastern Asia	None
ORF1ab	7031-NTNPIQLSSY-7040	A01	6966	7034	40 (2)	Northern America, Southeastern Asia	None
ORF1ab	7029-WRNTNPIQL-7037	B27	7032	7096	40 (3)	Australia and New Zealand, Northern America, South America	None
ORF1ab	7031-NTNPIQLSSY-7040	A01,B58	7032	7096	40 (3)	Australia and New Zealand, Northern America, South America	None
ORF1ab	7035-IQLSSYSLF-7043	B27	7032	7096	40 (3)	Australia and New Zealand, Northern America, South America	None
ORF1ab	7040-YSLFDMSKF-7048	B58	7032	7096	40 (3)	Australia and New Zealand, Northern America, South America	None
ORF1ab	7041-SLFDMSKFPLKL-7052	A02	7032	7096	40 (3)	Australia and New Zealand, Northern America, South America	None
S	302-TLKSFTVEK-310	A01 A03	309	309	40 (4)	Australia and New Zealand, Northern America, Southeastern Asia, Western Europe	None
ORF1ab	669-KEIKESVQTF-678	B44	661	755	39 (1)	Northern America	None
ORF1ab	676-QTFFKLVNK-684	A03	661	755	39 (1)	Northern America	None
ORF1ab	677-TFFKLVNKF-685	A01,A24	661	755	39 (1)	Northern America	None
ORF1ab	680-KLVNKFLAL-688	A02,B08	661	755	39 (1)	Northern America	None
ORF1ab	697-GAKLKALNL-705	B08	661	755	39 (1)	Northern America	None
ORF1ab	701-KALNLGETF-709	B58	661	755	39 (1)	Northern America	None
ORF1ab	702-ALNLGETFV-710	A02	661	755	39 (1)	Northern America	None
ORF1ab	709-FVTHSKGLY-717	A01,A01 A24	661	755	39 (1)	Northern America	None
ORF1ab	710-VTHSKGLYR-718	A03	661	755	39 (1)	Northern America	None
ORF1ab	731-MPLKAPKEI-739	B07	661	755	39 (1)	Northern America	None
ORF1ab	1869-KENSYTTTI-1877	B44	1872	1872	39 (2)	Australia and New Zealand, Southeastern Asia	None
ORF1ab	6417-RLYLDAYNMM-6426	A24	6401	6429	39 (2)	Northern America, Western Europe	None
ORF1ab	6418-LYLDAYNMM-6426	A24	6401	6429	39 (2)	Northern America, Western Europe	None
ORF1ab	6418-LYLDAYNMMI-6427	A24	6401	6429	39 (2)	Northern America, Western Europe	None
ORF1ab	6419-YLDAYNMMI-6427	A02	6401	6429	39 (2)	Northern America, Western Europe	None
ORF1ab	6422-AYNMMISAGF-6431	A24	6401	6429	39 (2)	Northern America, Western Europe	None
ORF1ab	6425-MMISAGFSL-6433	A02	6401	6429	39 (2)	Northern America, Western Europe	None
ORF1ab	6419-YLDAYNMMI-6427	A02	6425	6436	39 (1)	Northern America	None
ORF1ab	6425-MMISAGFSL-6433	A02	6425	6436	39 (1)	Northern America	None
ORF1ab	6578-RVDGQVDLF-6586	B58	6550	6646	39 (2)	Northern America, Western Africa	None
ORF1ab	6606-SVGPKQASL-6614	B08	6550	6646	39 (2)	Northern America, Western Africa	None
ORF1ab	6623-AVKTQFNYY-6631	A01	6550	6646	39 (2)	Northern America, Western Africa	None
ORF1ab	6625-KTQFNYYKK-6633	A03	6550	6646	39 (2)	Northern America, Western Africa	None
ORF1ab	6633-KVDGVVQQL-6641	A02	6550	6646	39 (2)	Northern America, Western Africa	None
ORF1ab	6637-VVQQLPETY-6645	A01 A24,B58	6550	6646	39 (2)	Northern America, Western Africa	None
ORF1ab	6644-TYFTQSRNL-6652	A24	6550	6646	39 (2)	Northern America, Western Africa	None
ORF1ab	6644-TYFTQSRNLQEF-6655	A24	6550	6646	39 (2)	Northern America, Western Africa	None
S	142-GVYYHKNNK-150	A03	141	144	39 (3)	Eastern Africa, Northern America, Southern Asia	None
ORF1ab	2372-VQMAPISAM-2380	B27,B62	2375	2462	38 (1)	Northern America	None
ORF1ab	2375-APISAMVRM-2383	B07	2375	2462	38 (1)	Northern America	None
ORF1ab	2383-MYIFFASF-2390	A24	2375	2462	38 (1)	Northern America	None
ORF1ab	2383-MYIFFASFY-2391	A01 A24	2375	2462	38 (1)	Northern America	None
ORF1ab	2383-MYIFFASFYY-2392	A01 A24	2375	2462	38 (1)	Northern America	None
ORF1ab	2384-YIFFASFYY-2392	A01,A01 A24	2375	2462	38 (1)	Northern America	None
ORF1ab	2385-IFFASFYY-2392	A01 A24	2375	2462	38 (1)	Northern America	None
ORF1ab	2386-FFASFYYVW-2394	A24	2375	2462	38 (1)	Northern America	None
ORF1ab	2389-SFYYVWKSY-2397	A01 A24	2375	2462	38 (1)	Northern America	None
ORF1ab	2392-YVWKSYVHV-2400	A02	2375	2462	38 (1)	Northern America	None
ORF1ab	2393-VWKSYVHVV-2401	A24	2375	2462	38 (1)	Northern America	None
ORF1ab	2435-YVYANGGKGF-2444	A24	2375	2462	38 (1)	Northern America	None
ORF1ab	2436-VYANGGKGF-2444	A24	2375	2462	38 (1)	Northern America	None
ORF1ab	2802-FSSEIIGYK-2810	A03	2796	2876	38 (2)	Australia and New Zealand, Northern America	None
ORF1ab	2804-SEIIGYKAI-2812	B44	2796	2876	38 (2)	Australia and New Zealand, Northern America	None
ORF1ab	2810-KAIDGGVTR-2818	A03	2796	2876	38 (2)	Australia and New Zealand, Northern America	None
ORF1ab	4657-YIKWDLLKY-4665	A01,A01 A24	4648	4746	38 (1)	Northern America	None
ORF1ab	4659-KWDLLKYDF-4667	A24	4648	4746	38 (1)	Northern America	None
ORF1ab	4664-KYDFTEERL-4672	A24	4648	4746	38 (1)	Northern America	None
ORF1ab	4673-KLFDRYFKY-4681	A01,A01 A24,A03,B62	4648	4746	38 (1)	Northern America	None
ORF1ab	4677-RYFKYWDQTY-4686	A01	4648	4746	38 (1)	Northern America	None
ORF1ab	4678-YFKYWDQTY-4686	A01 A24	4648	4746	38 (1)	Northern America	None
ORF1ab	4710-STVFPPTSF-4718	A01,B58	4648	4746	38 (1)	Northern America	None
ORF1ab	4712-VFPPTSFGPL-4721	A24	4648	4746	38 (1)	Northern America	None
ORF1ab	4716-TSFGPLVRK-4724	A01 A03,A03	4648	4746	38 (1)	Northern America	None
ORF1ab	4717-SFGPLVRKI-4725	A24	4648	4746	38 (1)	Northern America	None
ORF1ab	4717-SFGPLVRKIF-4726	A24	4648	4746	38 (1)	Northern America	None
ORF1ab	4724-KIFVDGVPFV-4733	A02	4648	4746	38 (1)	Northern America	None
ORF1ab	4725-IFVDGVPF-4732	A24	4648	4746	38 (1)	Northern America	None
ORF1ab	4725-IFVDGVPFV-4733	A02	4648	4746	38 (1)	Northern America	None
ORF1ab	4726-FVDGVPFVV-4734	A02	4648	4746	38 (1)	Northern America	None
ORF1ab	4731-PFVVSTGYHF-4740	A24	4648	4746	38 (1)	Northern America	None
ORF1ab	4732-FVVSTGYHF-4740	A01,B07	4648	4746	38 (1)	Northern America	None
ORF1ab	4733-VVSTGYHFR-4741	A03	4648	4746	38 (1)	Northern America	None
ORF1ab	5465-TEETFKLSY-5473	B44	5408	5502	38 (1)	Northern America	None
ORF1ab	5469-FKLSYGIATV-5478	A02	5408	5502	38 (1)	Northern America	None
ORF1ab	5470-KLSYGIATV-5478	A02	5408	5502	38 (1)	Northern America	None
ORF1ab	5479-REVLSDREL-5487	B44	5408	5502	38 (1)	Northern America	None
ORF1ab	5481-VLSDRELHL-5489	A02	5408	5502	38 (1)	Northern America	None
ORF1ab	6343-SLYVNKHAF-6351	B27,B62	6343	6427	38 (2)	Northern America, Western Europe	None
ORF1ab	6353-TPAFDKSAF-6361	B07	6343	6427	38 (2)	Northern America, Western Europe	None
ORF1ab	6363-NLKQLPFFY-6371	A01 A24	6343	6427	38 (2)	Northern America, Western Europe	None
ORF1ab	6417-RLYLDAYNMM-6426	A24	6343	6427	38 (2)	Northern America, Western Europe	None
ORF1ab	6418-LYLDAYNMM-6426	A24	6343	6427	38 (2)	Northern America, Western Europe	None
ORF1ab	6418-LYLDAYNMMI-6427	A24	6343	6427	38 (2)	Northern America, Western Europe	None
ORF1ab	6419-YLDAYNMMI-6427	A02	6343	6427	38 (2)	Northern America, Western Europe	None
ORF1ab	6422-AYNMMISAGF-6431	A24	6343	6427	38 (2)	Northern America, Western Europe	None
ORF1ab	6425-MMISAGFSL-6433	A02	6343	6427	38 (2)	Northern America, Western Europe	None
ORF1ab	906-YLFDESGEF-914	B27,B62	913	913	37 (3)	Australia and New Zealand, Northern Africa, Southeastern Asia	None
ORF1ab	912-GEFKLASHM-920	B44	913	913	37 (3)	Australia and New Zealand, Northern Africa, Southeastern Asia	None
ORF1ab	2187-NSRIKASM-2194	B08	2193	2264	37 (2)	Northern America, Western Africa	None
ORF1ab	2189-RIKASMPTT-2197	A01 A03	2193	2264	37 (2)	Northern America, Western Africa	None
ORF1ab	2191-KASMPTTIAK-2200	A03	2193	2264	37 (2)	Northern America, Western Africa	None
ORF1ab	2192-ASMPTTIAK-2200	A01 A03,A03	2193	2264	37 (2)	Northern America, Western Africa	None
ORF1ab	2196-TTIAKNTVK-2204	A03	2193	2264	37 (2)	Northern America, Western Africa	None
ORF1ab	2208-KFCLEASFNY-2217	A01 A24	2193	2264	37 (2)	Northern America, Western Africa	None
ORF1ab	2209-FCLEASFNY-2217	A01 A24	2193	2264	37 (2)	Northern America, Western Africa	None
ORF1ab	2214-SFNYLKSPNF-2223	A24	2193	2264	37 (2)	Northern America, Western Africa	None
ORF1ab	2216-NYLKSPNF-2223	A24	2193	2264	37 (2)	Northern America, Western Africa	None
ORF1ab	2217-YLKSPNFSK-2225	A03	2193	2264	37 (2)	Northern America, Western Africa	None
ORF1ab	2237-SVCLGSLIY-2245	A01 A24	2193	2264	37 (2)	Northern America, Western Africa	None
ORF1ab	2242-SLIYSTAAL-2250	A02	2193	2264	37 (2)	Northern America, Western Africa	None
ORF1ab	2244-IYSTAALGV-2252	A24	2193	2264	37 (2)	Northern America, Western Africa	None
ORF1ab	2254-MSNLGMPSY-2262	B58	2193	2264	37 (2)	Northern America, Western Africa	None
ORF1ab	2301-YPSLETIQI-2309	B07	2281	2349	37 (1)	Northern America	None
ORF1ab	2335-TRFFYVLGL-2343	B27	2281	2349	37 (1)	Northern America	None
ORF1ab	2600-STFNVPMEK-2608	A01 A03	2606	2606	37 (1)	Northern America	None
ORF1ab	6419-YLDAYNMMI-6427	A02	6341	6434	37 (2)	Northern America, Western Africa	None
ORF1ab	6425-MMISAGFSL-6433	A02	6341	6434	37 (2)	Northern America, Western Africa	None
ORF1ab	6343-SLYVNKHAF-6351	B62	6343	6348	37 (3)	Australia and New Zealand, Northern America, Western Asia	None
S	448-NYNYLYRLF-456	A24	445	449	37 (3)	Australia and New Zealand, Northern America, Western Asia	None
ORF1ab	7014-REQIDGYVM-7022	B44	7009	7096	36 (2)	Northern America, Western Africa	None
ORF1ab	7019-GYVMHANYI-7027	A24	7009	7096	36 (2)	Northern America, Western Africa	None
ORF1ab	7019-GYVMHANYIF-7028	A24	7009	7096	36 (2)	Northern America, Western Africa	None
ORF1ab	7020-YVMHANYIF-7028	A01,B07	7009	7096	36 (2)	Northern America, Western Africa	None
ORF1ab	7021-VMHANYIFW-7029	A24	7009	7096	36 (2)	Northern America, Western Africa	None
ORF1ab	7029-WRNTNPIQL-7037	B27	7009	7096	36 (2)	Northern America, Western Africa	None
ORF1ab	7031-NTNPIQLSSY-7040	A01,B58	7009	7096	36 (2)	Northern America, Western Africa	None
ORF1ab	7035-IQLSSYSLF-7043	B27	7009	7096	36 (2)	Northern America, Western Africa	None
ORF1ab	7039-SYSLFDMSKF-7048	A24	7009	7096	36 (2)	Northern America, Western Africa	None
ORF1ab	7040-YSLFDMSKF-7048	B58	7009	7096	36 (2)	Northern America, Western Africa	None
ORF1ab	7041-SLFDMSKFPLKL-7052	A02	7009	7096	36 (2)	Northern America, Western Africa	None
S	445-VGGNYNYLY-453	A01	445	447	36 (3)	Australia and New Zealand, Northern America, Western Africa	None
ORF1ab	15-QLSLPVLQV-23	A02	1	21	35 (2)	Australia and New Zealand, Northern America	None
ORF1ab	3392-AMRPNFTIK-3400	A03	3391	3475	35 (1)	Northern America	None
ORF1ab	3437-GTDLEGNFY-3445	A01	3391	3475	35 (1)	Northern America	None
ORF1ab	3464-TVNVLAWLY-3472	A01 A24	3391	3475	35 (1)	Northern America	None
ORF1ab	6343-SLYVNKHAF-6351	B27,B62	6343	6375	35 (1)	Northern America	None
ORF1ab	6353-TPAFDKSAF-6361	B07	6343	6375	35 (1)	Northern America	None
ORF1ab	6363-NLKQLPFFY-6371	A01 A24	6343	6375	35 (1)	Northern America	None
S	504-GYQPYRVVV-512	A24	507	523	35 (2)	Australia and New Zealand, Northern America	None
S	504-GYQPYRVVVL-513	A24	507	523	35 (2)	Australia and New Zealand, Northern America	None
S	504-GYQPYRVVVLSF-515	A24	507	523	35 (2)	Australia and New Zealand, Northern America	None
S	507-PYRVVVLSF-515	A24	507	523	35 (2)	Australia and New Zealand, Northern America	None
ORF1ab	2788-YLITPVHVM-2796	B62	2796	2878	34 (1)	Australia and New Zealand	None
ORF1ab	2801-DFSSEIIGY-2809	A01 A24	2796	2878	34 (1)	Australia and New Zealand	None
ORF1ab	2802-FSSEIIGYK-2810	A03	2796	2878	34 (1)	Australia and New Zealand	None
ORF1ab	2804-SEIIGYKAI-2812	B44	2796	2878	34 (1)	Australia and New Zealand	None
ORF1ab	2810-KAIDGGVTR-2818	A03	2796	2878	34 (1)	Australia and New Zealand	None
ORF1ab	2837-WFSQRGGSY-2845	A01 A24	2796	2878	34 (1)	Australia and New Zealand	None
ORF1ab	2875-RTTNGDFLHF-2884	B58	2796	2878	34 (1)	Australia and New Zealand	None
ORF1ab	2876-TTNGDFLHF-2884	B58	2796	2878	34 (1)	Australia and New Zealand	None
ORF1ab	6343-SLYVNKHAF-6351	B27,B62	6343	6359	34 (1)	Northern America	None
ORF1ab	6343-SLYVNKHAF-6351	B62	6347	6347	34 (1)	Northern America	None
ORF1ab	6958-KLALGGSVAI-6967	A02	6967	6972	34 (2)	Australia and New Zealand, Northern America	None
ORF1ab	6965-VAIKITEHSW-6974	B58	6969	7033	34 (1)	Northern America	None
ORF1ab	6966-AIKITEHSW-6974	B58	6969	7033	34 (1)	Northern America	None
ORF1ab	7014-REQIDGYVM-7022	B44	6969	7033	34 (1)	Northern America	None
ORF1ab	7020-YVMHANYIF-7028	A01	6969	7033	34 (1)	Northern America	None
ORF1ab	7029-WRNTNPIQL-7037	B27	6969	7033	34 (1)	Northern America	None
ORF1ab	7031-NTNPIQLSSY-7040	A01	6969	7033	34 (1)	Northern America	None
ORF3a	35-IPIQASLPF-43	B07	43	43	34 (4)	Australia and New Zealand, Eastern Africa, Northern Africa, Northern America	None
S	257-GWTAGAAAY-265	A01 A24	261	288	34 (2)	Australia and New Zealand, Northern America	None
S	257-GWTAGAAAYY-266	A01	261	288	34 (2)	Australia and New Zealand, Northern America	None
S	258-WTAGAAAYY-266	A01,A01 A24	261	288	34 (2)	Australia and New Zealand, Northern America	None
S	261-GAAAYYVGY-269	B58	261	288	34 (2)	Australia and New Zealand, Northern America	None
S	264-AYYVGYLQPRTF-275	A24	261	288	34 (2)	Australia and New Zealand, Northern America	None
S	265-YYVGYLQPRTF-275	A24	261	288	34 (2)	Australia and New Zealand, Northern America	None
S	267-VGYLQPRTF-275	B58	261	288	34 (2)	Australia and New Zealand, Northern America	None
S	267-VGYLQPRTFL-276	A24	261	288	34 (2)	Australia and New Zealand, Northern America	None
S	268-GYLQPRTFL-276	A24	261	288	34 (2)	Australia and New Zealand, Northern America	None
S	268-GYLQPRTFLL-277	A24	261	288	34 (2)	Australia and New Zealand, Northern America	None
S	269-YLQPRTFL-276	B08	261	288	34 (2)	Australia and New Zealand, Northern America	None
S	269-YLQPRTFLL-277	A02,A24,B08	261	288	34 (2)	Australia and New Zealand, Northern America	None
S	496-GFQPTNGVGY-505	A01 A24	499	523	34 (2)	Australia and New Zealand, Northern America	None
S	497-FQPTNGVGY-505	B27	499	523	34 (2)	Australia and New Zealand, Northern America	None
ORF1ab	1462-AARYMRSLK-1470	A01 A03	1464	1466	33 (1)	Northern America	None
ORF1ab	6343-SLYVNKHAF-6351	B62	6345	6350	33 (2)	Australia and New Zealand, Northern America	None
S	311-GIYQTSNFR-319	A03	319	320	33 (3)	Australia and New Zealand, Northern America, Western Africa	None
S	312-IYQTSNFRV-320	A24	319	320	33 (3)	Australia and New Zealand, Northern America, Western Africa	None
ORF1ab	2098-AYVDNSSLTI-2107	A24	2088	2119	32 (1)	Northern America	None
ORF1ab	2111-NELSRVLGL-2119	B44	2088	2119	32 (1)	Northern America	None
ORF1ab	3286-GTTTLNGLW-3294	B58	3287	3287	32 (3)	Australia and New Zealand, Eastern Africa, Northern America	None
ORF1ab	6343-SLYVNKHAF-6351	B62	6343	6346	32 (2)	Australia and New Zealand, Northern America	None
ORF1ab	6417-RLYLDAYNMM-6426	A24	6344	6431	32 (1)	Northern America	None
ORF1ab	6418-LYLDAYNMM-6426	A24	6344	6431	32 (1)	Northern America	None
ORF1ab	6418-LYLDAYNMMI-6427	A24	6344	6431	32 (1)	Northern America	None
ORF1ab	6419-YLDAYNMMI-6427	A02	6344	6431	32 (1)	Northern America	None
ORF1ab	6422-AYNMMISAGF-6431	A24	6344	6431	32 (1)	Northern America	None
ORF1ab	6425-MMISAGFSL-6433	A02	6344	6431	32 (1)	Northern America	None
ORF1ab	6412-HANEYRLYL-6420	B58	6411	6413	32 (1)	Northern America	None
ORF1ab	6637-VVQQLPETY-6645	A01 A24	6644	6646	32 (2)	Australia and New Zealand, Northern America	None
ORF1ab	6644-TYFTQSRNL-6652	A24	6644	6646	32 (2)	Australia and New Zealand, Northern America	None
ORF1ab	6644-TYFTQSRNLQEF-6655	A24	6644	6646	32 (2)	Australia and New Zealand, Northern America	None
S	247-SYLTPGDSSSGW-258	A24	258	258	32 (1)	Northern America	None
ORF1ab	2254-MSNLGMPSY-2262	A01,B58	2258	2258	31 (2)	Australia and New Zealand, Northern America	None
ORF1ab	4480-NLLKDCPAV-4488	A02	4483	4483	31 (2)	Australia and New Zealand, Northern America	None
S	257-GWTAGAAAY-265	A01 A24	259	269	31 (2)	Australia and New Zealand, Northern America	None
S	257-GWTAGAAAYY-266	A01	259	269	31 (2)	Australia and New Zealand, Northern America	None
S	258-WTAGAAAYY-266	A01,A01 A24	259	269	31 (2)	Australia and New Zealand, Northern America	None
S	269-YLQPRTFLL-277	A24	259	269	31 (2)	Australia and New Zealand, Northern America	None
S	444-KVGGNYNYLY-453	A01	445	446	31 (3)	Australia and New Zealand, Northern America, Western Africa	None
S	445-VGGNYNYLY-453	A01	445	446	31 (3)	Australia and New Zealand, Northern America, Western Africa	None
S	448-NYNYLYRLF-456	A24	452	452	31 (3)	Australia and New Zealand, Northern Africa, Northern America	None
ORF1ab	2254-MSNLGMPSY-2262	A01,B58	2261	2261	30 (2)	Northern Africa, Northern America	None
ORF1ab	2273-STNVTIATY-2281	A03	2274	2274	30 (3)	Australia and New Zealand, Northern America, Southeastern Asia	None
ORF1ab	2804-SEIIGYKAI-2812	B44	2797	2808	30 (2)	Australia and New Zealand, Northern America	None
ORF1ab	6419-YLDAYNMMI-6427	A02	6343	6434	30 (1)	Northern America	None
ORF1ab	6425-MMISAGFSL-6433	A02	6343	6434	30 (1)	Northern America	None
ORF1ab	6958-KLALGGSVAI-6967	A02	6965	6968	30 (3)	Australia and New Zealand, Northern America, Western Africa	None
S	312-IYQTSNFRV-320	A24	320	321	30 (2)	Australia and New Zealand, Northern America	None
ORF1ab	135-SYGADLKSF-143	A24	140	140	29 (3)	Australia and New Zealand, Northern Africa, Northern America	None
ORF1ab	2208-KFCLEASFNY-2217	A01 A24	2201	2259	29 (2)	Australia and New Zealand, Northern America	None
ORF1ab	2209-FCLEASFNY-2217	A01 A24	2201	2259	29 (2)	Australia and New Zealand, Northern America	None
ORF1ab	2214-SFNYLKSPNF-2223	A24	2201	2259	29 (2)	Australia and New Zealand, Northern America	None
ORF1ab	2216-NYLKSPNF-2223	A24	2201	2259	29 (2)	Australia and New Zealand, Northern America	None
ORF1ab	2237-SVCLGSLIY-2245	A01 A24	2201	2259	29 (2)	Australia and New Zealand, Northern America	None
ORF1ab	2242-SLIYSTAAL-2250	A02	2201	2259	29 (2)	Australia and New Zealand, Northern America	None
ORF1ab	2244-IYSTAALGV-2252	A24	2201	2259	29 (2)	Australia and New Zealand, Northern America	None
ORF1ab	2254-MSNLGMPSY-2262	A01	2201	2259	29 (2)	Australia and New Zealand, Northern America	None
ORF1ab	6412-HANEYRLYL-6420	B58	6420	6421	29 (1)	Northern America	None
ORF1ab	6749-LLLDDFVEI-6757	A02	6733	6771	29 (1)	Northern America	None
ORF1ab	6750-LLDDFVEII-6758	A02	6733	6771	29 (1)	Northern America	None
ORF1ab	6764-SVVSKVVKV-6772	A02	6733	6771	29 (1)	Northern America	None
ORF1ab	6958-KLALGGSVAI-6967	A02	6966	6968	29 (3)	Australia and New Zealand, Northern America, Western Africa	None
ORF1ab	7029-WRNTNPIQL-7037	B27	7032	7034	29 (2)	Australia and New Zealand, Northern America	None
ORF1ab	7031-NTNPIQLSSY-7040	A01,B58	7032	7034	29 (2)	Australia and New Zealand, Northern America	None
S	247-SYLTPGDSSSGW-258	A24	255	287	29 (2)	Australia and New Zealand, Northern America	None
S	257-GWTAGAAAY-265	A01 A24	255	287	29 (2)	Australia and New Zealand, Northern America	None
S	257-GWTAGAAAYY-266	A01	255	287	29 (2)	Australia and New Zealand, Northern America	None
S	258-WTAGAAAYY-266	A01,A01 A24	255	287	29 (2)	Australia and New Zealand, Northern America	None
S	261-GAAAYYVGY-269	B58	255	287	29 (2)	Australia and New Zealand, Northern America	None
S	264-AYYVGYLQPRTF-275	A24	255	287	29 (2)	Australia and New Zealand, Northern America	None
S	265-YYVGYLQPRTF-275	A24	255	287	29 (2)	Australia and New Zealand, Northern America	None
S	267-VGYLQPRTF-275	B58	255	287	29 (2)	Australia and New Zealand, Northern America	None
S	267-VGYLQPRTFL-276	A24	255	287	29 (2)	Australia and New Zealand, Northern America	None
S	268-GYLQPRTFL-276	A24	255	287	29 (2)	Australia and New Zealand, Northern America	None
S	268-GYLQPRTFLL-277	A24	255	287	29 (2)	Australia and New Zealand, Northern America	None
S	269-YLQPRTFL-276	B08	255	287	29 (2)	Australia and New Zealand, Northern America	None
S	269-YLQPRTFLL-277	A24,B08	255	287	29 (2)	Australia and New Zealand, Northern America	None
S	257-GWTAGAAAY-265	A01 A24	260	269	29 (2)	Australia and New Zealand, Northern America	None
S	257-GWTAGAAAYY-266	A01	260	269	29 (2)	Australia and New Zealand, Northern America	None
S	258-WTAGAAAYY-266	A01,A01 A24	260	269	29 (2)	Australia and New Zealand, Northern America	None
S	261-GAAAYYVGY-269	B58	260	269	29 (2)	Australia and New Zealand, Northern America	None
S	267-VGYLQPRTF-275	B58	260	269	29 (2)	Australia and New Zealand, Northern America	None
ORF1ab	6343-SLYVNKHAF-6351	B62	6343	6361	28 (1)	Northern America	None
ORF1ab	6353-TPAFDKSAF-6361	B07	6343	6361	28 (1)	Northern America	None
ORF1ab	6417-RLYLDAYNMM-6426	A24	6411	6428	28 (1)	Northern America	None
ORF1ab	6418-LYLDAYNMM-6426	A24	6411	6428	28 (1)	Northern America	None
ORF1ab	6418-LYLDAYNMMI-6427	A24	6411	6428	28 (1)	Northern America	None
ORF1ab	6419-YLDAYNMMI-6427	A02	6411	6428	28 (1)	Northern America	None
ORF1ab	6422-AYNMMISAGF-6431	A24	6411	6428	28 (1)	Northern America	None
ORF1ab	6425-MMISAGFSL-6433	A02	6411	6428	28 (1)	Northern America	None
ORF1ab	6426-MISAGFSLW-6434	B58	6428	6429	28 (1)	Northern America	None
ORF1ab	6973-SWNADLYKL-6981	A24	6969	7031	28 (1)	Northern America	None
ORF1ab	7014-REQIDGYVM-7022	B44	6969	7031	28 (1)	Northern America	None
ORF1ab	7019-GYVMHANYI-7027	A24	6969	7031	28 (1)	Northern America	None
ORF1ab	7019-GYVMHANYIF-7028	A24	6969	7031	28 (1)	Northern America	None
ORF1ab	7020-YVMHANYIF-7028	A01	6969	7031	28 (1)	Northern America	None
ORF1ab	7021-VMHANYIFW-7029	A24	6969	7031	28 (1)	Northern America	None
ORF1ab	7029-WRNTNPIQL-7037	B27	6969	7031	28 (1)	Northern America	None
S	257-GWTAGAAAYY-266	A01	263	263	28 (3)	Australia and New Zealand, Northern Africa, Northern America	None
ORF1ab	2273-STNVTIATY-2281	A01,A01 A24,A03	2276	2301	27 (1)	Northern America	None
ORF1ab	6003-EAIRHVRAW-6011	B07	6011	6011	27 (2)	Australia and New Zealand, Southeastern Asia	None
ORF1ab	6419-YLDAYNMMI-6427	A02	6341	6433	27 (3)	Australia and New Zealand, Northern America, Northern Europe	None
ORF1ab	6425-MMISAGFSL-6433	A02	6341	6433	27 (3)	Australia and New Zealand, Northern America, Northern Europe	None
ORF1ab	6427-ISAGFSLW-6434	B58	6341	6433	27 (3)	Australia and New Zealand, Northern America, Northern Europe	None
ORF1ab	6343-SLYVNKHAF-6351	B27,B62	6343	6530	27 (1)	Northern America	None
ORF1ab	6417-RLYLDAYNMM-6426	A24	6343	6530	27 (1)	Northern America	None
ORF1ab	6418-LYLDAYNMM-6426	A24	6343	6530	27 (1)	Northern America	None
ORF1ab	6418-LYLDAYNMMI-6427	A24	6343	6530	27 (1)	Northern America	None
ORF1ab	6419-YLDAYNMMI-6427	A02	6343	6530	27 (1)	Northern America	None
ORF1ab	6422-AYNMMISAGF-6431	A24	6343	6530	27 (1)	Northern America	None
ORF1ab	6425-MMISAGFSL-6433	A02	6343	6530	27 (1)	Northern America	None
ORF1ab	6434-WVYKQFDTY-6442	A01	6343	6530	27 (1)	Northern America	None
ORF1ab	6435-VYKQFDTYNL-6444	A24	6343	6530	27 (1)	Northern America	None
ORF1ab	6435-VYKQFDTYNLW-6445	A24	6343	6530	27 (1)	Northern America	None
ORF1ab	6437-KQFDTYNLW-6445	A01	6343	6530	27 (1)	Northern America	None
ORF1ab	6441-TYNLWNTF-6448	A24	6343	6530	27 (1)	Northern America	None
ORF1ab	6443-NLWNTFTRL-6451	A02	6343	6530	27 (1)	Northern America	None
ORF1ab	6446-NTFTRLQSL-6454	B08	6343	6530	27 (1)	Northern America	None
ORF1ab	6453-SLENVAFNV-6461	A02	6343	6530	27 (1)	Northern America	None
ORF1ab	6456-NVAFNVVNK-6464	A03	6343	6530	27 (1)	Northern America	None
ORF1ab	6476-VSIINNTVY-6484	B62	6343	6530	27 (1)	Northern America	None
ORF1ab	6486-KVDGVDVEL-6494	A02	6343	6530	27 (1)	Northern America	None
ORF1ab	6493-ELFENKTTL-6501	B08	6343	6530	27 (1)	Northern America	None
ORF1ab	6412-HANEYRLYL-6420	B58	6420	6429	27 (1)	Northern America	None
ORF1ab	6426-MISAGFSLW-6434	B58	6420	6429	27 (1)	Northern America	None
ORF1ab	6427-ISAGFSLW-6434	B58	6420	6429	27 (1)	Northern America	None
ORF1ab	6426-MISAGFSLW-6434	B58	6427	6429	27 (1)	Northern America	None
ORF1ab	6966-AIKITEHSW-6974	B58	6967	7035	27 (1)	Northern America	None
ORF1ab	6972-HSWNADLYK-6980	A03	6967	7035	27 (1)	Northern America	None
ORF1ab	7014-REQIDGYVM-7022	B44	6967	7035	27 (1)	Northern America	None
ORF1ab	7020-YVMHANYIF-7028	B07	6967	7035	27 (1)	Northern America	None
ORF1ab	7029-WRNTNPIQL-7037	B27	6967	7035	27 (1)	Northern America	None
ORF1ab	7031-NTNPIQLSSY-7040	A01	6967	7035	27 (1)	Northern America	None
ORF3a	72-ALSKGVHFV-80	A02	74	74	27 (3)	Australia and New Zealand, Northern Africa, Northern America	None
ORF1ab	1017-TPVVQTIEV-1025	B07	1023	1026	26 (1)	Northern America	None
ORF1ab	2270-YLNSTNVTI-2278	A02	2276	2349	26 (1)	Northern America	None
ORF1ab	2273-STNVTIATY-2281	A01,A03	2276	2349	26 (1)	Northern America	None
ORF1ab	2301-YPSLETIQI-2309	B07	2276	2349	26 (1)	Northern America	None
ORF1ab	2309-ITISSFKW-2316	B58	2276	2349	26 (1)	Northern America	None
ORF1ab	2318-LTAFGLVAEW-2327	B58	2276	2349	26 (1)	Northern America	None
ORF1ab	2319-TAFGLVAEW-2327	B58	2276	2349	26 (1)	Northern America	None
ORF1ab	2332-ILFTRFFYV-2340	A02	2276	2349	26 (1)	Northern America	None
ORF1ab	2335-TRFFYVLGL-2343	B27	2276	2349	26 (1)	Northern America	None
ORF1ab	2300-TYPSLETIQI-2309	A24	2285	2301	26 (1)	Northern America	None
ORF1ab	2301-YPSLETIQI-2309	B07	2285	2301	26 (1)	Northern America	None
ORF1ab	6419-YLDAYNMMI-6427	A02	6342	6433	26 (2)	Northern America, Western Africa	None
ORF1ab	6425-MMISAGFSL-6433	A02	6342	6433	26 (2)	Northern America, Western Africa	None
ORF1ab	6427-ISAGFSLW-6434	B58	6342	6433	26 (2)	Northern America, Western Africa	None
ORF1ab	6343-SLYVNKHAF-6351	B62	6345	6345	26 (1)	Northern America	None
ORF1ab	6343-SLYVNKHAF-6351	B27,B62	6345	6375	26 (2)	Northern America, Western Asia	None
ORF1ab	6353-TPAFDKSAF-6361	B07	6345	6375	26 (2)	Northern America, Western Asia	None
ORF1ab	6363-NLKQLPFFY-6371	A01 A24	6345	6375	26 (2)	Northern America, Western Asia	None
ORF1ab	6412-HANEYRLYL-6420	B58	6407	6428	26 (1)	Northern America	None
ORF1ab	6417-RLYLDAYNMM-6426	A24	6407	6428	26 (1)	Northern America	None
ORF1ab	6418-LYLDAYNMM-6426	A24	6407	6428	26 (1)	Northern America	None
ORF1ab	6418-LYLDAYNMMI-6427	A24	6407	6428	26 (1)	Northern America	None
ORF1ab	6422-AYNMMISAGF-6431	A24	6407	6428	26 (1)	Northern America	None
ORF1ab	6426-MISAGFSLW-6434	B58	6407	6428	26 (1)	Northern America	None
ORF1ab	6715-FELEDFIPM-6723	B44	6720	6736	26 (1)	Northern America	None
ORF1ab	6965-VAIKITEHSW-6974	B58	6965	7034	26 (2)	Australia and New Zealand, Northern America	None
ORF1ab	6966-AIKITEHSW-6974	B58	6965	7034	26 (2)	Australia and New Zealand, Northern America	None
ORF1ab	6972-HSWNADLYK-6980	A03	6965	7034	26 (2)	Australia and New Zealand, Northern America	None
ORF1ab	7014-REQIDGYVM-7022	B44	6965	7034	26 (2)	Australia and New Zealand, Northern America	None
ORF1ab	7020-YVMHANYIF-7028	A01	6965	7034	26 (2)	Australia and New Zealand, Northern America	None
ORF1ab	7029-WRNTNPIQL-7037	B27	6965	7034	26 (2)	Australia and New Zealand, Northern America	None
ORF1ab	7031-NTNPIQLSSY-7040	A01	6965	7034	26 (2)	Australia and New Zealand, Northern America	None
ORF1ab	6958-KLALGGSVAI-6967	A02	6967	7037	26 (1)	Northern America	None
ORF1ab	6966-AIKITEHSW-6974	B58	6967	7037	26 (1)	Northern America	None
ORF1ab	7014-REQIDGYVM-7022	B44	6967	7037	26 (1)	Northern America	None
ORF1ab	7020-YVMHANYIF-7028	B07	6967	7037	26 (1)	Northern America	None
ORF1ab	7029-WRNTNPIQL-7037	B27	6967	7037	26 (1)	Northern America	None
ORF1ab	7031-NTNPIQLSSY-7040	A01	6967	7037	26 (1)	Northern America	None
ORF1ab	7035-IQLSSYSLF-7043	B27	6967	7037	26 (1)	Northern America	None
S	312-IYQTSNFRV-320	A24	320	320	26 (2)	Australia and New Zealand, Northern America	None
ORF1ab	1214-FITESKPSV-1222	A02	1222	1222	25 (1)	Northern America	None
ORF1ab	1626-TLRVEAFEY-1634	A01 A24	1632	1652	25 (1)	Western Asia	None
ORF1ab	1633-EYYHTTDPSF-1642	A24	1632	1652	25 (1)	Western Asia	None
ORF1ab	1634-YYHTTDPSF-1642	A24	1632	1652	25 (1)	Western Asia	None
ORF1ab	1634-YYHTTDPSFL-1643	A24	1632	1652	25 (1)	Western Asia	None
ORF1ab	1637-TTDPSFLGRY-1646	A01	1632	1652	25 (1)	Western Asia	None
ORF1ab	1642-FLGRYMSAL-1650	A02	1632	1652	25 (1)	Western Asia	None
ORF1ab	1645-RYMSALNHTKKW-1656	A24	1632	1652	25 (1)	Western Asia	None
ORF1ab	1646-YMSALNHTK-1654	A03	1632	1652	25 (1)	Western Asia	None
ORF1ab	1795-KYLVQQESPF-1804	A24	1785	1876	25 (2)	Eastern Asia, Northern America	None
ORF1ab	1796-YLVQQESPFV-1805	A02	1785	1876	25 (2)	Eastern Asia, Northern America	None
ORF1ab	1813-QYELKHGTF-1821	A24	1785	1876	25 (2)	Eastern Asia, Northern America	None
ORF1ab	1845-LYCIDGALL-1853	A24	1785	1876	25 (2)	Eastern Asia, Northern America	None
ORF1ab	1858-EYKGPITDVF-1867	A24	1785	1876	25 (2)	Eastern Asia, Northern America	None
ORF1ab	1875-TTIKPVTYK-1883	A01 A03	1785	1876	25 (2)	Eastern Asia, Northern America	None
ORF1ab	1891-EIDPKLDNY-1899	A01	1890	1977	25 (1)	Northern America	None
ORF1ab	1919-PYPNASFDNF-1928	A24	1890	1977	25 (1)	Northern America	None
ORF1ab	1920-YPNASFDNF-1928	B07	1890	1977	25 (1)	Northern America	None
ORF1ab	1951-ASRELKVTF-1959	B58	1890	1977	25 (1)	Northern America	None
ORF1ab	1960-FPDLNGDVV-1968	B07	1890	1977	25 (1)	Northern America	None
ORF1ab	1967-VVAIDYKHY-1975	B58	1890	1977	25 (1)	Northern America	None
ORF1ab	2191-KASMPTTIAK-2200	A03	2200	2259	25 (2)	Australia and New Zealand, Northern America	None
ORF1ab	2192-ASMPTTIAK-2200	A03	2200	2259	25 (2)	Australia and New Zealand, Northern America	None
ORF1ab	2196-TTIAKNTVK-2204	A03	2200	2259	25 (2)	Australia and New Zealand, Northern America	None
ORF1ab	2208-KFCLEASFNY-2217	A01 A24	2200	2259	25 (2)	Australia and New Zealand, Northern America	None
ORF1ab	2209-FCLEASFNY-2217	A01 A24	2200	2259	25 (2)	Australia and New Zealand, Northern America	None
ORF1ab	2214-SFNYLKSPNF-2223	A24	2200	2259	25 (2)	Australia and New Zealand, Northern America	None
ORF1ab	2216-NYLKSPNF-2223	A24	2200	2259	25 (2)	Australia and New Zealand, Northern America	None
ORF1ab	2217-YLKSPNFSK-2225	A03	2200	2259	25 (2)	Australia and New Zealand, Northern America	None
ORF1ab	2237-SVCLGSLIY-2245	A01 A24	2200	2259	25 (2)	Australia and New Zealand, Northern America	None
ORF1ab	2242-SLIYSTAAL-2250	A02	2200	2259	25 (2)	Australia and New Zealand, Northern America	None
ORF1ab	2244-IYSTAALGV-2252	A24	2200	2259	25 (2)	Australia and New Zealand, Northern America	None
ORF1ab	2254-MSNLGMPSY-2262	A01	2200	2259	25 (2)	Australia and New Zealand, Northern America	None
ORF1ab	2273-STNVTIATY-2281	A03	2280	2349	25 (1)	Northern America	None
ORF1ab	2301-YPSLETIQI-2309	B07	2280	2349	25 (1)	Northern America	None
ORF1ab	2335-TRFFYVLGL-2343	B27	2280	2349	25 (1)	Northern America	None
ORF1ab	2801-DFSSEIIGY-2809	A01 A24	2797	2810	25 (3)	Australia and New Zealand, Northern Africa, Northern America	None
ORF1ab	2804-SEIIGYKAI-2812	B44	2797	2810	25 (3)	Australia and New Zealand, Northern Africa, Northern America	None
ORF1ab	4391-LQSADAQSF-4399	B27	4372	4453	25 (3)	Australia and New Zealand, Eastern Asia, Northern America	None
ORF1ab	4417-GTSTDVVYR-4425	A03	4372	4453	25 (3)	Australia and New Zealand, Eastern Asia, Northern America	None
ORF1ab	4419-STDVVYRAF-4427	B58	4372	4453	25 (3)	Australia and New Zealand, Eastern Asia, Northern America	None
ORF1ab	4422-VVYRAFDIY-4430	B58	4372	4453	25 (3)	Australia and New Zealand, Eastern Asia, Northern America	None
ORF1ab	4425-RAFDIYNDK-4433	A03	4372	4453	25 (3)	Australia and New Zealand, Eastern Asia, Northern America	None
ORF1ab	4427-FDIYNDKVAGF-4437	A24	4372	4453	25 (3)	Australia and New Zealand, Eastern Asia, Northern America	None
ORF1ab	4429-IYNDKVAGF-4437	A24	4372	4453	25 (3)	Australia and New Zealand, Eastern Asia, Northern America	None
ORF1ab	4429-IYNDKVAGFAKF-4440	A24	4372	4453	25 (3)	Australia and New Zealand, Eastern Asia, Northern America	None
ORF1ab	5503-NYVFTGYRV-5511	A24	5508	5508	25 (2)	Australia and New Zealand, Southeastern Asia	None
ORF1ab	6419-YLDAYNMMI-6427	A02	6402	6437	25 (1)	Northern America	None
ORF1ab	6425-MMISAGFSL-6433	A02	6402	6437	25 (1)	Northern America	None
ORF1ab	6434-WVYKQFDTY-6442	A01 A24	6402	6437	25 (1)	Northern America	None
ORF1ab	6435-VYKQFDTYNL-6444	A24	6443	6527	25 (1)	Northern America	None
ORF1ab	6435-VYKQFDTYNLW-6445	A24	6443	6527	25 (1)	Northern America	None
ORF1ab	6437-KQFDTYNLW-6445	A01	6443	6527	25 (1)	Northern America	None
ORF1ab	6441-TYNLWNTF-6448	A24	6443	6527	25 (1)	Northern America	None
ORF1ab	6443-NLWNTFTRL-6451	A02	6443	6527	25 (1)	Northern America	None
ORF1ab	6446-NTFTRLQSL-6454	B08	6443	6527	25 (1)	Northern America	None
ORF1ab	6453-SLENVAFNV-6461	A02	6443	6527	25 (1)	Northern America	None
ORF1ab	6456-NVAFNVVNK-6464	A03	6443	6527	25 (1)	Northern America	None
ORF1ab	6477-SIINNTVYTK-6486	A03	6443	6527	25 (1)	Northern America	None
ORF1ab	6478-IINNTVYTK-6486	A03	6443	6527	25 (1)	Northern America	None
ORF1ab	6486-KVDGVDVEL-6494	A02	6443	6527	25 (1)	Northern America	None
ORF1ab	6493-ELFENKTTL-6501	B08	6443	6527	25 (1)	Northern America	None
S	247-SYLTPGDSSSGW-258	A24	255	260	25 (2)	Australia and New Zealand, Northern America	None
N	361-KTFPPTEPK-369	A01 A03	367	376	24 (1)	Northern America	None
ORF1ab	15-QLSLPVLQV-23	A02	1	20	24 (2)	Australia and New Zealand, Northern America	None
ORF1ab	182-YTRYVDNNF-190	B58	188	188	24 (2)	Northern America, Western Africa	None
ORF1ab	709-FVTHSKGLY-717	A01,A01 A24	717	717	24 (2)	Northern America, Southern Asia	None
ORF1ab	710-VTHSKGLYR-718	A03	717	717	24 (2)	Northern America, Southern Asia	None
ORF1ab	1398-IVSTIQRKY-1406	A01	1389	1466	24 (2)	Eastern Asia, Northern America	None
ORF1ab	1410-KIQEGVVDY-1418	B62	1389	1466	24 (2)	Eastern Asia, Northern America	None
ORF1ab	1414-GVVDYGARF-1422	A01	1389	1466	24 (2)	Eastern Asia, Northern America	None
ORF1ab	1414-GVVDYGARFY-1423	A01,A01 A24	1389	1466	24 (2)	Eastern Asia, Northern America	None
ORF1ab	1415-VVDYGARFY-1423	A01	1389	1466	24 (2)	Eastern Asia, Northern America	None
ORF1ab	1417-DYGARFYFY-1425	A01 A24	1389	1466	24 (2)	Eastern Asia, Northern America	None
ORF1ab	1444-TLVTMPLGY-1452	A01 A24	1389	1466	24 (2)	Eastern Asia, Northern America	None
ORF1ab	1451-GYVTHGLNL-1459	A24	1389	1466	24 (2)	Eastern Asia, Northern America	None
ORF1ab	1462-AARYMRSLK-1470	A01 A03	1389	1466	24 (2)	Eastern Asia, Northern America	None
ORF1ab	4758-LSFKELLVY-4766	A01 A24	4760	4761	24 (2)	Australia and New Zealand, Southeastern Asia	None
ORF1ab	6363-NLKQLPFFY-6371	A01 A24	6342	6435	24 (1)	Northern America	None
ORF1ab	6419-YLDAYNMMI-6427	A02	6342	6435	24 (1)	Northern America	None
ORF1ab	6425-MMISAGFSL-6433	A02	6342	6435	24 (1)	Northern America	None
ORF1ab	6434-WVYKQFDTY-6442	A01,A01 A24	6342	6435	24 (1)	Northern America	None
ORF1ab	6343-SLYVNKHAF-6351	B27,B62	6343	6349	24 (1)	Northern America	None
ORF1ab	6419-YLDAYNMMI-6427	A02	6411	6436	24 (1)	Northern America	None
ORF1ab	6425-MMISAGFSL-6433	A02	6411	6436	24 (1)	Northern America	None
ORF1ab	6434-WVYKQFDTY-6442	A01,A01 A24	6411	6436	24 (1)	Northern America	None
ORF1ab	6446-NTFTRLQSL-6454	B08	6443	6475	24 (1)	Northern America	None
S	444-KVGGNYNYLY-453	A01	445	451	24 (2)	Australia and New Zealand, Northern America	None
S	445-VGGNYNYLY-453	A01	445	451	24 (2)	Australia and New Zealand, Northern America	None
S	448-NYNYLYRLF-456	A24	445	451	24 (2)	Australia and New Zealand, Northern America	None
S	504-GYQPYRVVV-512	A24	510	523	24 (2)	Australia and New Zealand, Northern America	None
S	504-GYQPYRVVVL-513	A24	510	523	24 (2)	Australia and New Zealand, Northern America	None
S	504-GYQPYRVVVLSF-515	A24	510	523	24 (2)	Australia and New Zealand, Northern America	None
S	507-PYRVVVLSF-515	A24	510	523	24 (2)	Australia and New Zealand, Northern America	None
ORF1ab	214-TLSEQLDFI-222	A02	216	216	23 (3)	Northern America, Western Africa	None
ORF1ab	1687-ELKFNPPAL-1695	B08	1678	1710	23 (1)	Northern America	None
ORF1ab	1689-KFNPPALQDAY-1699	A01	1678	1710	23 (1)	Northern America	None
ORF1ab	1689-KFNPPALQDAYY-1700	A01	1678	1710	23 (1)	Northern America	None
ORF1ab	1701-RARAGEAANF-1710	B58	1678	1710	23 (1)	Northern America	None
ORF1ab	1709-NFCALILAY-1717	A01 A24	1678	1710	23 (1)	Northern America	None
ORF1ab	2076-ILKPANNSL-2084	A02	2083	2083	23 (3)	Australia and New Zealand, Northern America, Southern Asia	None
ORF1ab	2788-YLITPVHVM-2796	B62	2796	2799	23 (2)	Australia and New Zealand, Northern America	None
ORF1ab	2802-FSSEIIGYK-2810	A03	2797	2878	23 (1)	Australia and New Zealand	None
ORF1ab	2804-SEIIGYKAI-2812	B44	2797	2878	23 (1)	Australia and New Zealand	None
ORF1ab	2810-KAIDGGVTR-2818	A03	2797	2878	23 (1)	Australia and New Zealand	None
ORF1ab	3392-AMRPNFTIK-3400	A03	3390	3415	23 (1)	Northern America	None
ORF1ab	3409-GSVGFNIDY-3417	B58	3390	3415	23 (1)	Northern America	None
ORF1ab	3492-DFNLVAMKY-3500	A01 A24	3497	3582	23 (2)	Australia and New Zealand, Northern America	None
ORF1ab	3494-NLVAMKYNY-3502	A01 A24	3497	3582	23 (2)	Australia and New Zealand, Northern America	None
ORF1ab	3542-RTILGSALL-3550	B58	3497	3582	23 (2)	Australia and New Zealand, Northern America	None
ORF1ab	3566-VTFQSAVKR-3574	A03	3497	3582	23 (2)	Australia and New Zealand, Northern America	None
ORF1ab	3571-AVKRTIKGTHHW-3582	B58	3497	3582	23 (2)	Australia and New Zealand, Northern America	None
ORF1ab	3572-VKRTIKGTHHW-3582	B58	3497	3582	23 (2)	Australia and New Zealand, Northern America	None
ORF1ab	3573-KRTIKGTHHW-3582	B58	3497	3582	23 (2)	Australia and New Zealand, Northern America	None
ORF1ab	3574-RTIKGTHHW-3582	B58	3497	3582	23 (2)	Australia and New Zealand, Northern America	None
ORF1ab	4391-LQSADAQSF-4399	B27	4367	4453	23 (1)	Northern America	None
ORF1ab	4417-GTSTDVVYR-4425	A03	4367	4453	23 (1)	Northern America	None
ORF1ab	4419-STDVVYRAF-4427	B58	4367	4453	23 (1)	Northern America	None
ORF1ab	4422-VVYRAFDIY-4430	B58	4367	4453	23 (1)	Northern America	None
ORF1ab	4425-RAFDIYNDK-4433	A03	4367	4453	23 (1)	Northern America	None
ORF1ab	4427-FDIYNDKVAGF-4437	A24	4367	4453	23 (1)	Northern America	None
ORF1ab	4429-IYNDKVAGF-4437	A24	4367	4453	23 (1)	Northern America	None
ORF1ab	4429-IYNDKVAGFAKF-4440	A24	4367	4453	23 (1)	Northern America	None
ORF1ab	4801-TVKPGNFNK-4809	A01 A03	4804	4804	23 (2)	Australia and New Zealand, Northern America	None
ORF1ab	6353-TPAFDKSAF-6361	B07	6341	6435	23 (2)	Australia and New Zealand, Northern America	None
ORF1ab	6363-NLKQLPFFY-6371	A01 A24	6341	6435	23 (2)	Australia and New Zealand, Northern America	None
ORF1ab	6419-YLDAYNMMI-6427	A02	6341	6435	23 (2)	Australia and New Zealand, Northern America	None
ORF1ab	6425-MMISAGFSL-6433	A02	6341	6435	23 (2)	Australia and New Zealand, Northern America	None
ORF1ab	6434-WVYKQFDTY-6442	A01,A01 A24	6341	6435	23 (2)	Australia and New Zealand, Northern America	None
ORF1ab	6343-SLYVNKHAF-6351	B27,B62	6345	6351	23 (1)	Northern America	None
ORF1ab	6417-RLYLDAYNMM-6426	A24	6411	6432	23 (3)	Australia and New Zealand, Northern America, Western Africa	None
ORF1ab	6418-LYLDAYNMM-6426	A24	6411	6432	23 (3)	Australia and New Zealand, Northern America, Western Africa	None
ORF1ab	6418-LYLDAYNMMI-6427	A24	6411	6432	23 (3)	Australia and New Zealand, Northern America, Western Africa	None
ORF1ab	6419-YLDAYNMMI-6427	A02	6411	6432	23 (3)	Australia and New Zealand, Northern America, Western Africa	None
ORF1ab	6422-AYNMMISAGF-6431	A24	6411	6432	23 (3)	Australia and New Zealand, Northern America, Western Africa	None
ORF1ab	6425-MMISAGFSL-6433	A02	6411	6432	23 (3)	Australia and New Zealand, Northern America, Western Africa	None
ORF1ab	6427-ISAGFSLW-6434	B58	6411	6432	23 (3)	Australia and New Zealand, Northern America, Western Africa	None
ORF1ab	6412-HANEYRLYL-6420	B58	6412	6429	23 (1)	Northern America	None
ORF1ab	6417-RLYLDAYNMM-6426	A24	6412	6429	23 (1)	Northern America	None
ORF1ab	6418-LYLDAYNMM-6426	A24	6412	6429	23 (1)	Northern America	None
ORF1ab	6418-LYLDAYNMMI-6427	A24	6412	6429	23 (1)	Northern America	None
ORF1ab	6419-YLDAYNMMI-6427	A02	6412	6429	23 (1)	Northern America	None
ORF1ab	6422-AYNMMISAGF-6431	A24	6412	6429	23 (1)	Northern America	None
ORF1ab	6425-MMISAGFSL-6433	A02	6412	6429	23 (1)	Northern America	None
ORF1ab	6426-MISAGFSLW-6434	B58	6412	6429	23 (1)	Northern America	None
ORF1ab	6427-ISAGFSLW-6434	B58	6412	6429	23 (1)	Northern America	None
ORF1ab	6972-HSWNADLYK-6980	A03	6978	6980	23 (1)	Northern America	None
ORF1ab	7014-REQIDGYVM-7022	B44	7015	7016	23 (1)	Northern America	None
ORF7a	38-GTYEGNSPF-46	A01	39	39	23 (2)	Australia and New Zealand, Northern America	None
S	236-TRFQTLLAL-244	B27	242	243	23 (3)	Australia and New Zealand, Eastern Europe, Northern America	None
S	257-GWTAGAAAY-265	A01 A24	260	265	23 (2)	Australia and New Zealand, Northern America	None
S	258-WTAGAAAYY-266	A01,A01 A24	260	265	23 (2)	Australia and New Zealand, Northern America	None
S	269-YLQPRTFLL-277	A02	276	276	23 (2)	Australia and New Zealand, Northern America	None
ORF1ab	2801-DFSSEIIGY-2809	A01 A24	2796	2883	22 (2)	Australia and New Zealand, Northern America	None
ORF1ab	2802-FSSEIIGYK-2810	A03	2796	2883	22 (2)	Australia and New Zealand, Northern America	None
ORF1ab	2804-SEIIGYKAI-2812	B44	2796	2883	22 (2)	Australia and New Zealand, Northern America	None
ORF1ab	2810-KAIDGGVTR-2818	A03	2796	2883	22 (2)	Australia and New Zealand, Northern America	None
ORF1ab	2837-WFSQRGGSY-2845	A01 A24	2796	2883	22 (2)	Australia and New Zealand, Northern America	None
ORF1ab	6412-HANEYRLYL-6420	B58	6338	6438	22 (1)	Northern America	None
ORF1ab	6426-MISAGFSLW-6434	B58	6338	6438	22 (1)	Northern America	None
ORF1ab	6437-KQFDTYNLW-6445	A01	6338	6438	22 (1)	Northern America	None
ORF1ab	6343-SLYVNKHAF-6351	B27,B62	6343	6428	22 (1)	Northern America	None
ORF1ab	6353-TPAFDKSAF-6361	B07	6343	6428	22 (1)	Northern America	None
ORF1ab	6363-NLKQLPFFY-6371	A01 A24	6343	6428	22 (1)	Northern America	None
ORF1ab	6412-HANEYRLYL-6420	B58	6343	6428	22 (1)	Northern America	None
ORF1ab	6417-RLYLDAYNMM-6426	A24	6343	6428	22 (1)	Northern America	None
ORF1ab	6418-LYLDAYNMM-6426	A24	6343	6428	22 (1)	Northern America	None
ORF1ab	6418-LYLDAYNMMI-6427	A24	6343	6428	22 (1)	Northern America	None
ORF1ab	6419-YLDAYNMMI-6427	A02	6343	6428	22 (1)	Northern America	None
ORF1ab	6422-AYNMMISAGF-6431	A24	6343	6428	22 (1)	Northern America	None
ORF1ab	6425-MMISAGFSL-6433	A02	6343	6428	22 (1)	Northern America	None
ORF1ab	6426-MISAGFSLW-6434	B58	6343	6428	22 (1)	Northern America	None
ORF1ab	6427-ISAGFSLW-6434	B58	6343	6428	22 (1)	Northern America	None
ORF1ab	6343-SLYVNKHAF-6351	B27,B62	6343	6529	22 (1)	Northern America	None
ORF1ab	6412-HANEYRLYL-6420	B58	6343	6529	22 (1)	Northern America	None
ORF1ab	6417-RLYLDAYNMM-6426	A24	6343	6529	22 (1)	Northern America	None
ORF1ab	6418-LYLDAYNMM-6426	A24	6343	6529	22 (1)	Northern America	None
ORF1ab	6418-LYLDAYNMMI-6427	A24	6343	6529	22 (1)	Northern America	None
ORF1ab	6419-YLDAYNMMI-6427	A02	6343	6529	22 (1)	Northern America	None
ORF1ab	6422-AYNMMISAGF-6431	A24	6343	6529	22 (1)	Northern America	None
ORF1ab	6425-MMISAGFSL-6433	A02	6343	6529	22 (1)	Northern America	None
ORF1ab	6426-MISAGFSLW-6434	B58	6343	6529	22 (1)	Northern America	None
ORF1ab	6434-WVYKQFDTY-6442	A01	6343	6529	22 (1)	Northern America	None
ORF1ab	6435-VYKQFDTYNL-6444	A24	6343	6529	22 (1)	Northern America	None
ORF1ab	6435-VYKQFDTYNLW-6445	A24	6343	6529	22 (1)	Northern America	None
ORF1ab	6437-KQFDTYNLW-6445	A01	6343	6529	22 (1)	Northern America	None
ORF1ab	6441-TYNLWNTF-6448	A24	6343	6529	22 (1)	Northern America	None
ORF1ab	6443-NLWNTFTRL-6451	A02	6343	6529	22 (1)	Northern America	None
ORF1ab	6446-NTFTRLQSL-6454	B08	6343	6529	22 (1)	Northern America	None
ORF1ab	6453-SLENVAFNV-6461	A02	6343	6529	22 (1)	Northern America	None
ORF1ab	6456-NVAFNVVNK-6464	A03	6343	6529	22 (1)	Northern America	None
ORF1ab	6476-VSIINNTVY-6484	B58,B62	6343	6529	22 (1)	Northern America	None
ORF1ab	6477-SIINNTVYTK-6486	A03	6343	6529	22 (1)	Northern America	None
ORF1ab	6478-IINNTVYTK-6486	A03	6343	6529	22 (1)	Northern America	None
ORF1ab	6486-KVDGVDVEL-6494	A02	6343	6529	22 (1)	Northern America	None
ORF1ab	6493-ELFENKTTL-6501	B08	6343	6529	22 (1)	Northern America	None
ORF1ab	6498-KTTLPVNVAF-6507	B58	6343	6529	22 (1)	Northern America	None
ORF1ab	6499-TTLPVNVAF-6507	B58	6343	6529	22 (1)	Northern America	None
ORF1ab	6343-SLYVNKHAF-6351	B27,B62	6345	6372	22 (1)	Northern America	None
ORF1ab	6353-TPAFDKSAF-6361	B07	6345	6372	22 (1)	Northern America	None
ORF1ab	6363-NLKQLPFFY-6371	A01 A24	6345	6372	22 (1)	Northern America	None
ORF1ab	6417-RLYLDAYNMM-6426	A24	6411	6431	22 (2)	Australia and New Zealand, Northern America	None
ORF1ab	6418-LYLDAYNMM-6426	A24	6411	6431	22 (2)	Australia and New Zealand, Northern America	None
ORF1ab	6418-LYLDAYNMMI-6427	A24	6411	6431	22 (2)	Australia and New Zealand, Northern America	None
ORF1ab	6419-YLDAYNMMI-6427	A02	6411	6431	22 (2)	Australia and New Zealand, Northern America	None
ORF1ab	6422-AYNMMISAGF-6431	A24	6411	6431	22 (2)	Australia and New Zealand, Northern America	None
ORF1ab	6425-MMISAGFSL-6433	A02	6411	6431	22 (2)	Australia and New Zealand, Northern America	None
ORF1ab	6633-KVDGVVQQL-6641	A02	6637	6637	22 (3)	Northern America, Southeastern Asia, Southern Asia	None
ORF3a	71-LALSKGVHF-79	B58	78	78	22 (4)	Australia and New Zealand, Eastern Africa, Northern Africa, Northern America	None
ORF3a	72-ALSKGVHFV-80	A02	78	78	22 (4)	Australia and New Zealand, Eastern Africa, Northern Africa, Northern America	None
S	151-SWMESEFRVY-160	A01 A24	157	158	22 (2)	Australia and New Zealand, Northern America	delta
S	257-GWTAGAAAYY-266	A01	259	263	22 (2)	Australia and New Zealand, Northern America	None
S	261-GAAAYYVGY-269	B58	259	263	22 (2)	Australia and New Zealand, Northern America	None
S	257-GWTAGAAAY-265	A01 A24	259	271	22 (2)	Australia and New Zealand, Northern America	None
S	257-GWTAGAAAYY-266	A01	259	271	22 (2)	Australia and New Zealand, Northern America	None
S	258-WTAGAAAYY-266	A01,A01 A24	259	271	22 (2)	Australia and New Zealand, Northern America	None
S	264-AYYVGYLQPRTF-275	A24	259	271	22 (2)	Australia and New Zealand, Northern America	None
S	265-YYVGYLQPRTF-275	A24	259	271	22 (2)	Australia and New Zealand, Northern America	None
S	267-VGYLQPRTFL-276	A24	259	271	22 (2)	Australia and New Zealand, Northern America	None
S	268-GYLQPRTFL-276	A24	259	271	22 (2)	Australia and New Zealand, Northern America	None
S	268-GYLQPRTFLL-277	A24	259	271	22 (2)	Australia and New Zealand, Northern America	None
S	269-YLQPRTFL-276	B08	259	271	22 (2)	Australia and New Zealand, Northern America	None
S	269-YLQPRTFLL-277	A02,A24,B08	259	271	22 (2)	Australia and New Zealand, Northern America	None
S	257-GWTAGAAAY-265	A01 A24	260	264	22 (2)	Australia and New Zealand, Northern America	None
S	257-GWTAGAAAYY-266	A01	260	264	22 (2)	Australia and New Zealand, Northern America	None
S	258-WTAGAAAYY-266	A01 A24	260	264	22 (2)	Australia and New Zealand, Northern America	None
S	302-TLKSFTVEK-310	A01 A03	305	305	22 (4)	Australia and New Zealand, Northern America, Southeastern Asia, Southern Asia	None
S	496-GFQPTNGVGY-505	A01 A24	503	523	22 (1)	Australia and New Zealand	None
S	497-FQPTNGVGY-505	B27	503	523	22 (1)	Australia and New Zealand	None
S	504-GYQPYRVVV-512	A24	503	523	22 (1)	Australia and New Zealand	None
S	504-GYQPYRVVVL-513	A24	503	523	22 (1)	Australia and New Zealand	None
S	504-GYQPYRVVVLSF-515	A24	503	523	22 (1)	Australia and New Zealand	None
S	507-PYRVVVLSF-515	A24	503	523	22 (1)	Australia and New Zealand	None
S	504-GYQPYRVVV-512	A24	512	520	22 (2)	Australia and New Zealand, Northern America	None
S	504-GYQPYRVVVL-513	A24	512	520	22 (2)	Australia and New Zealand, Northern America	None
S	504-GYQPYRVVVLSF-515	A24	512	520	22 (2)	Australia and New Zealand, Northern America	None
S	506-QPYRVVVL-513	B07	512	520	22 (2)	Australia and New Zealand, Northern America	None
S	507-PYRVVVLSF-515	A24	512	520	22 (2)	Australia and New Zealand, Northern America	None
S	506-QPYRVVVL-513	B07	513	520	22 (2)	Australia and New Zealand, Northern America	None
N	355-KHIDAYKTF-363	A24	362	362	21 (2)	Eastern Africa, Northern America	None
N	361-KTFPPTEPK-369	A01 A03,A03	362	362	21 (2)	Eastern Africa, Northern America	None
N	361-KTFPPTEPKK-370	A03	362	362	21 (2)	Eastern Africa, Northern America	None
ORF1ab	376-SEVGPEHSL-384	B44	380	381	21 (2)	Australia and New Zealand, Northern America	None
ORF1ab	994-SEDNQTTTI-1002	B44	999	999	21 (4)	Australia and New Zealand, Northern Africa, Northern America, Western Asia	None
ORF1ab	2237-SVCLGSLIY-2245	A01 A24	2238	2238	21 (1)	Northern America	None
ORF1ab	2254-MSNLGMPSY-2262	A01,B58	2260	2265	21 (2)	Australia and New Zealand, Northern America	None
ORF1ab	2801-DFSSEIIGY-2809	A01 A24	2796	2880	21 (1)	Australia and New Zealand	None
ORF1ab	2804-SEIIGYKAI-2812	B44	2796	2880	21 (1)	Australia and New Zealand	None
ORF1ab	2810-KAIDGGVTR-2818	A03	2796	2880	21 (1)	Australia and New Zealand	None
ORF1ab	2837-WFSQRGGSY-2845	A01 A24	2796	2880	21 (1)	Australia and New Zealand	None
ORF1ab	3152-HFYWFFSNY-3160	A01 A24	3157	3177	21 (1)	Australia and New Zealand	None
ORF1ab	3160-YLKRRVVF-3167	B08	3157	3177	21 (1)	Australia and New Zealand	None
ORF1ab	3164-RVVFNGVSF-3172	A01	3157	3177	21 (1)	Australia and New Zealand	None
ORF1ab	3710-TLMNVLTLV-3718	A02	3718	3718	21 (3)	Australia and New Zealand, Northern Africa, Northern America	None
ORF1ab	3715-LTLVYKVYY-3723	B58	3718	3718	21 (3)	Australia and New Zealand, Northern Africa, Northern America	None
ORF1ab	6343-SLYVNKHAF-6351	B62	6346	6346	21 (3)	Central America, Northern America, Western Europe	None
ORF1ab	6419-YLDAYNMMI-6427	A02	6418	6428	21 (1)	Northern America	None
ORF1ab	6425-MMISAGFSL-6433	A02	6418	6428	21 (1)	Northern America	None
ORF1ab	6412-HANEYRLYL-6420	B58	6419	6428	21 (1)	Northern America	None
ORF1ab	6426-MISAGFSLW-6434	B58	6419	6428	21 (1)	Northern America	None
ORF1ab	6427-ISAGFSLW-6434	B58	6419	6428	21 (1)	Northern America	None
ORF1ab	6419-YLDAYNMMI-6427	A02	6421	6421	21 (3)	Australia and New Zealand, Northern Africa, Northern America	None
ORF1ab	6681-GYAFEHIVY-6689	A01 A24	6664	6686	21 (1)	Northern America	None
ORF1ab	6958-KLALGGSVAI-6967	A02	6966	6972	21 (3)	Australia and New Zealand, Northern America, Western Africa	None
ORF1ab	6958-KLALGGSVAI-6967	A02	6967	7038	21 (1)	Northern America	None
ORF1ab	6966-AIKITEHSW-6974	B58	6967	7038	21 (1)	Northern America	None
ORF1ab	7014-REQIDGYVM-7022	B44	6967	7038	21 (1)	Northern America	None
ORF1ab	7029-WRNTNPIQL-7037	B27	6967	7038	21 (1)	Northern America	None
ORF1ab	7031-NTNPIQLSSY-7040	A01	6967	7038	21 (1)	Northern America	None
ORF1ab	7029-WRNTNPIQL-7037	B27	7031	7032	21 (1)	Northern America	None
ORF1ab	7031-NTNPIQLSSY-7040	A01	7031	7032	21 (1)	Northern America	None
S	247-SYLTPGDSSSGW-258	A24	258	287	21 (2)	Australia and New Zealand, Northern America	None
S	257-GWTAGAAAY-265	A01 A24	258	287	21 (2)	Australia and New Zealand, Northern America	None
S	257-GWTAGAAAYY-266	A01	258	287	21 (2)	Australia and New Zealand, Northern America	None
S	258-WTAGAAAYY-266	A01,A01 A24	258	287	21 (2)	Australia and New Zealand, Northern America	None
S	261-GAAAYYVGY-269	B58	258	287	21 (2)	Australia and New Zealand, Northern America	None
S	264-AYYVGYLQPRTF-275	A24	258	287	21 (2)	Australia and New Zealand, Northern America	None
S	265-YYVGYLQPRTF-275	A24	258	287	21 (2)	Australia and New Zealand, Northern America	None
S	267-VGYLQPRTF-275	B58	258	287	21 (2)	Australia and New Zealand, Northern America	None
S	267-VGYLQPRTFL-276	A24	258	287	21 (2)	Australia and New Zealand, Northern America	None
S	268-GYLQPRTFL-276	A24	258	287	21 (2)	Australia and New Zealand, Northern America	None
S	268-GYLQPRTFLL-277	A24	258	287	21 (2)	Australia and New Zealand, Northern America	None
S	269-YLQPRTFL-276	B08	258	287	21 (2)	Australia and New Zealand, Northern America	None
S	269-YLQPRTFLL-277	A02,A24,B08	258	287	21 (2)	Australia and New Zealand, Northern America	None
S	257-GWTAGAAAY-265	A01 A24	260	271	21 (3)	Australia and New Zealand, Northern America, Southeastern Asia	None
S	257-GWTAGAAAYY-266	A01	260	271	21 (3)	Australia and New Zealand, Northern America, Southeastern Asia	None
S	258-WTAGAAAYY-266	A01,A01 A24	260	271	21 (3)	Australia and New Zealand, Northern America, Southeastern Asia	None
S	269-YLQPRTFL-276	B08	260	271	21 (3)	Australia and New Zealand, Northern America, Southeastern Asia	None
S	269-YLQPRTFLL-277	A02,B08	260	271	21 (3)	Australia and New Zealand, Northern America, Southeastern Asia	None
S	504-GYQPYRVVV-512	A24	509	523	21 (2)	Australia and New Zealand, Northern America	None
S	504-GYQPYRVVVL-513	A24	509	523	21 (2)	Australia and New Zealand, Northern America	None
S	504-GYQPYRVVVLSF-515	A24	509	523	21 (2)	Australia and New Zealand, Northern America	None
S	507-PYRVVVLSF-515	A24	509	523	21 (2)	Australia and New Zealand, Northern America	None
ORF1ab	1660-QVNGLTSIK-1668	A03	1666	1666	20 (2)	Eastern Africa, Northern America	None
ORF1ab	2788-YLITPVHVM-2796	B62	2791	2823	20 (1)	Northern America	None
ORF1ab	2802-FSSEIIGYK-2810	A03	2791	2823	20 (1)	Northern America	None
ORF1ab	2804-SEIIGYKAI-2812	B44	2791	2823	20 (1)	Northern America	None
ORF1ab	2810-KAIDGGVTR-2818	A03	2791	2823	20 (1)	Northern America	None
ORF1ab	3356-TANPKTPKY-3364	B07	3294	3373	20 (1)	Northern America	None
ORF1ab	3361-TPKYKFVRI-3369	B08	3294	3373	20 (1)	Northern America	None
ORF1ab	3365-KFVRIQPGQTF-3375	B27	3294	3373	20 (1)	Northern America	None
ORF1ab	3367-VRIQPGQTF-3375	B27	3294	3373	20 (1)	Northern America	None
ORF1ab	4391-LQSADAQSF-4399	B27	4372	4448	20 (2)	Australia and New Zealand, Northern America	None
ORF1ab	4417-GTSTDVVYR-4425	A03	4372	4448	20 (2)	Australia and New Zealand, Northern America	None
ORF1ab	4419-STDVVYRAF-4427	B58	4372	4448	20 (2)	Australia and New Zealand, Northern America	None
ORF1ab	4422-VVYRAFDIY-4430	B58	4372	4448	20 (2)	Australia and New Zealand, Northern America	None
ORF1ab	4425-RAFDIYNDK-4433	A03	4372	4448	20 (2)	Australia and New Zealand, Northern America	None
ORF1ab	4427-FDIYNDKVAGF-4437	A24	4372	4448	20 (2)	Australia and New Zealand, Northern America	None
ORF1ab	4429-IYNDKVAGF-4437	A24	4372	4448	20 (2)	Australia and New Zealand, Northern America	None
ORF1ab	4429-IYNDKVAGFAKF-4440	A24	4372	4448	20 (2)	Australia and New Zealand, Northern America	None
ORF1ab	6343-SLYVNKHAF-6351	B27,B62	6344	6366	20 (1)	Northern America	None
ORF1ab	6353-TPAFDKSAF-6361	B07	6344	6366	20 (1)	Northern America	None
ORF1ab	6419-YLDAYNMMI-6427	A02	6344	6435	20 (1)	Northern America	None
ORF1ab	6425-MMISAGFSL-6433	A02	6344	6435	20 (1)	Northern America	None
ORF1ab	6434-WVYKQFDTY-6442	A01	6344	6435	20 (1)	Northern America	None
ORF1ab	6412-HANEYRLYL-6420	B58	6411	6430	20 (2)	Australia and New Zealand, Northern America	None
ORF1ab	6417-RLYLDAYNMM-6426	A24	6411	6430	20 (2)	Australia and New Zealand, Northern America	None
ORF1ab	6418-LYLDAYNMM-6426	A24	6411	6430	20 (2)	Australia and New Zealand, Northern America	None
ORF1ab	6418-LYLDAYNMMI-6427	A24	6411	6430	20 (2)	Australia and New Zealand, Northern America	None
ORF1ab	6419-YLDAYNMMI-6427	A02	6411	6430	20 (2)	Australia and New Zealand, Northern America	None
ORF1ab	6422-AYNMMISAGF-6431	A24	6411	6430	20 (2)	Australia and New Zealand, Northern America	None
ORF1ab	6425-MMISAGFSL-6433	A02	6411	6430	20 (2)	Australia and New Zealand, Northern America	None
ORF1ab	6426-MISAGFSLW-6434	B58	6411	6430	20 (2)	Australia and New Zealand, Northern America	None
ORF1ab	6749-LLLDDFVEI-6757	A02	6740	6771	20 (1)	Northern America	None
ORF1ab	6750-LLDDFVEII-6758	A02	6740	6771	20 (1)	Northern America	None
ORF1ab	6965-VAIKITEHSW-6974	B58	6967	6975	20 (1)	Northern America	None
ORF1ab	6966-AIKITEHSW-6974	B58	6967	6975	20 (1)	Northern America	None
ORF1ab	6973-SWNADLYKL-6981	A24	6967	6975	20 (1)	Northern America	None
ORF1ab	7031-NTNPIQLSSY-7040	A01	7031	7034	20 (1)	Northern America	None
S	257-GWTAGAAAY-265	A01 A24	260	285	20 (2)	Australia and New Zealand, Northern America	None
S	257-GWTAGAAAYY-266	A01	260	285	20 (2)	Australia and New Zealand, Northern America	None
S	258-WTAGAAAYY-266	A01,A01 A24	260	285	20 (2)	Australia and New Zealand, Northern America	None
S	261-GAAAYYVGY-269	B58	260	285	20 (2)	Australia and New Zealand, Northern America	None
S	264-AYYVGYLQPRTF-275	A24	260	285	20 (2)	Australia and New Zealand, Northern America	None
S	265-YYVGYLQPRTF-275	A24	260	285	20 (2)	Australia and New Zealand, Northern America	None
S	267-VGYLQPRTF-275	B58	260	285	20 (2)	Australia and New Zealand, Northern America	None
S	267-VGYLQPRTFL-276	A24	260	285	20 (2)	Australia and New Zealand, Northern America	None
S	268-GYLQPRTFL-276	A24	260	285	20 (2)	Australia and New Zealand, Northern America	None
S	268-GYLQPRTFLL-277	A24	260	285	20 (2)	Australia and New Zealand, Northern America	None
S	269-YLQPRTFL-276	B08	260	285	20 (2)	Australia and New Zealand, Northern America	None
S	269-YLQPRTFLL-277	A02,A24,B08	260	285	20 (2)	Australia and New Zealand, Northern America	None
S	311-GIYQTSNFR-319	A03	318	321	20 (2)	Australia and New Zealand, Northern America	None
S	312-IYQTSNFRV-320	A24	318	321	20 (2)	Australia and New Zealand, Northern America	None
S	444-KVGGNYNYLY-453	A01	445	455	20 (2)	Australia and New Zealand, Northern America	None
S	445-VGGNYNYLY-453	A01	445	455	20 (2)	Australia and New Zealand, Northern America	None
S	448-NYNYLYRLF-456	A24	445	455	20 (2)	Australia and New Zealand, Northern America	None
S	454-RLFRKSNLK-462	A03	445	455	20 (2)	Australia and New Zealand, Northern America	None
N	355-KHIDAYKTF-363	A24	363	364	19 (2)	Eastern Africa, Northern America	None
N	361-KTFPPTEPK-369	A01 A03,A03	363	364	19 (2)	Eastern Africa, Northern America	None
N	361-KTFPPTEPKK-370	A03	363	364	19 (2)	Eastern Africa, Northern America	None
ORF1ab	805-NMMVTNNTF-813	B27	774	856	19 (2)	Australia and New Zealand, Northern America	None
ORF1ab	807-MVTNNTFTLK-816	A03	774	856	19 (2)	Australia and New Zealand, Northern America	None
ORF1ab	808-VTNNTFTLK-816	A01 A03,A03	774	856	19 (2)	Australia and New Zealand, Northern America	None
ORF1ab	814-TLKGGAPTK-822	A03	774	856	19 (2)	Australia and New Zealand, Northern America	None
ORF1ab	825-FGDDTVIEV-833	A02	774	856	19 (2)	Australia and New Zealand, Northern America	None
ORF1ab	829-TVIEVQGYK-837	A03	774	856	19 (2)	Australia and New Zealand, Northern America	None
ORF1ab	833-VQGYKSVNITF-843	A24	774	856	19 (2)	Australia and New Zealand, Northern America	None
ORF1ab	834-QGYKSVNITF-843	A24	774	856	19 (2)	Australia and New Zealand, Northern America	None
ORF1ab	835-GYKSVNITF-843	A24	774	856	19 (2)	Australia and New Zealand, Northern America	None
ORF1ab	837-KSVNITFEL-845	B58	774	856	19 (2)	Australia and New Zealand, Northern America	None
ORF1ab	843-FELDERIDKV-852	A02	774	856	19 (2)	Australia and New Zealand, Northern America	None
ORF1ab	1170-RTNVYLAVF-1178	B58	1168	1171	19 (2)	Central America, Northern America	None
ORF1ab	1647-MSALNHTKKW-1656	B58	1656	1656	19 (3)	Australia and New Zealand, Northern America, Southeastern Asia	None
ORF1ab	1648-SALNHTKKW-1656	B58	1656	1656	19 (3)	Australia and New Zealand, Northern America, Southeastern Asia	None
ORF1ab	1967-VVAIDYKHY-1975	B58	1975	1975	19 (1)	Northern America	None
ORF1ab	1970-IDYKHYTPSF-1979	A24	1975	1975	19 (1)	Northern America	None
ORF1ab	1971-DYKHYTPSF-1979	A24	1975	1975	19 (1)	Northern America	None
ORF1ab	2076-ILKPANNSL-2084	A02	2081	2081	19 (1)	Northern America	None
ORF1ab	2127-LAAVNSVPW-2135	B58	2131	2139	19 (2)	Northern America, Western Africa	None
ORF1ab	2788-YLITPVHVM-2796	B62	2795	2805	19 (2)	Australia and New Zealand, Northern America	None
ORF1ab	2802-FSSEIIGYK-2810	A03	2795	2805	19 (2)	Australia and New Zealand, Northern America	None
ORF1ab	2804-SEIIGYKAI-2812	B44	2795	2805	19 (2)	Australia and New Zealand, Northern America	None
ORF1ab	3152-HFYWFFSNY-3160	A01 A24	3157	3176	19 (2)	Australia and New Zealand, Northern America	None
ORF1ab	3160-YLKRRVVF-3167	B08	3157	3176	19 (2)	Australia and New Zealand, Northern America	None
ORF1ab	3164-RVVFNGVSF-3172	A01	3157	3176	19 (2)	Australia and New Zealand, Northern America	None
ORF1ab	3152-HFYWFFSNY-3160	A01 A24	3158	3158	19 (1)	Northern America	None
ORF1ab	3248-VLYQPPQTSI-3257	A24	3256	3277	19 (1)	Northern America	None
ORF1ab	3249-LYQPPQTSI-3257	A24	3256	3277	19 (1)	Northern America	None
ORF1ab	3260-AVLQSGFRK-3268	A03	3256	3277	19 (1)	Northern America	None
ORF1ab	3492-DFNLVAMKY-3500	A01 A24	3497	3581	19 (2)	Australia and New Zealand, Northern America	None
ORF1ab	3494-NLVAMKYNY-3502	A01 A24	3497	3581	19 (2)	Australia and New Zealand, Northern America	None
ORF1ab	3566-VTFQSAVKR-3574	A03	3497	3581	19 (2)	Australia and New Zealand, Northern America	None
ORF1ab	3592-LVLVQSTQW-3600	B58	3595	3689	19 (1)	Northern America	None
ORF1ab	3606-LYENAFLPF-3614	A24	3595	3689	19 (1)	Northern America	None
ORF1ab	3610-AFLPFAMGI-3618	A24	3595	3689	19 (1)	Northern America	None
ORF1ab	3612-LPFAMGIIAM-3621	B07	3595	3689	19 (1)	Northern America	None
ORF1ab	3620-AMSAFAMMF-3628	A01	3595	3689	19 (1)	Northern America	None
ORF1ab	3627-MFVKHKHAF-3635	A24	3595	3689	19 (1)	Northern America	None
ORF1ab	3628-FVKHKHAF-3635	B08	3595	3689	19 (1)	Northern America	None
ORF1ab	3628-FVKHKHAFL-3636	B08	3595	3689	19 (1)	Northern America	None
ORF1ab	3646-TVAYFNMVY-3654	A01,A01 A24	3595	3689	19 (1)	Northern America	None
ORF1ab	3648-AYFNMVYMPASW-3659	A24	3595	3689	19 (1)	Northern America	None
ORF1ab	3652-MVYMPASWVM-3661	A24	3595	3689	19 (1)	Northern America	None
ORF1ab	3653-VYMPASWVM-3661	A24	3595	3689	19 (1)	Northern America	None
ORF1ab	3653-VYMPASWVMRI-3663	A24	3595	3689	19 (1)	Northern America	None
ORF1ab	3655-MPASWVMRI-3663	B07	3595	3689	19 (1)	Northern America	None
ORF1ab	3658-SWVMRIMTW-3666	A24	3595	3689	19 (1)	Northern America	None
ORF1ab	3683-VMYASAVVLL-3692	A24	3595	3689	19 (1)	Northern America	None
ORF1ab	3684-MYASAVVLL-3692	A24	3595	3689	19 (1)	Northern America	None
ORF1ab	3684-MYASAVVLLI-3693	A24	3595	3689	19 (1)	Northern America	None
ORF1ab	3768-IFFITGNTL-3776	A24	3769	3769	19 (2)	Northern Africa, Northern America	None
ORF1ab	5306-RYWEPEFYEAMY-5317	A24	5308	5332	19 (2)	Northern America, Southeastern Asia	None
ORF1ab	5318-TPHTVLQAV-5326	B07	5308	5332	19 (2)	Northern America, Southeastern Asia	None
ORF1ab	5364-KLVLSVNPYV-5373	A02	5369	5394	19 (1)	Northern America	None
ORF1ab	5365-LVLSVNPYV-5373	A02	5369	5394	19 (1)	Northern America	None
ORF1ab	6343-SLYVNKHAF-6351	B27,B62	6343	6386	19 (1)	Northern America	None
ORF1ab	6353-TPAFDKSAF-6361	B07	6343	6386	19 (1)	Northern America	None
ORF1ab	6363-NLKQLPFFY-6371	A01 A24	6343	6386	19 (1)	Northern America	None
ORF1ab	6353-TPAFDKSAF-6361	B07	6345	6436	19 (1)	Northern America	None
ORF1ab	6363-NLKQLPFFY-6371	A01 A24	6345	6436	19 (1)	Northern America	None
ORF1ab	6419-YLDAYNMMI-6427	A02	6345	6436	19 (1)	Northern America	None
ORF1ab	6425-MMISAGFSL-6433	A02	6345	6436	19 (1)	Northern America	None
ORF1ab	6434-WVYKQFDTY-6442	A01,A01 A24	6345	6436	19 (1)	Northern America	None
ORF1ab	6343-SLYVNKHAF-6351	B62	6346	6347	19 (1)	Northern America	None
ORF1ab	6633-KVDGVVQQL-6641	A02	6637	6639	19 (3)	Australia and New Zealand, Northern America, Southeastern Asia	None
ORF1ab	6637-VVQQLPETY-6645	A01 A24,B58	6637	6639	19 (3)	Australia and New Zealand, Northern America, Southeastern Asia	None
S	24-LPPAYTNSF-32	B07	1	34	19 (1)	Northern America	None
S	28-YTNSFTRGVY-37	A01	1	34	19 (1)	Northern America	None
S	30-NSFTRGVYY-38	A01 A24	1	34	19 (1)	Northern America	None
S	247-SYLTPGDSSSGW-258	A24	255	259	19 (2)	Australia and New Zealand, Northern America	None
S	257-GWTAGAAAY-265	A01 A24	259	264	19 (2)	Australia and New Zealand, Northern America	None
S	258-WTAGAAAYY-266	A01,A01 A24	259	264	19 (2)	Australia and New Zealand, Northern America	None
S	257-GWTAGAAAY-265	A01 A24	260	284	19 (2)	Australia and New Zealand, Northern America	None
S	257-GWTAGAAAYY-266	A01	260	284	19 (2)	Australia and New Zealand, Northern America	None
S	258-WTAGAAAYY-266	A01,A01 A24	260	284	19 (2)	Australia and New Zealand, Northern America	None
S	261-GAAAYYVGY-269	B58	260	284	19 (2)	Australia and New Zealand, Northern America	None
S	264-AYYVGYLQPRTF-275	A24	260	284	19 (2)	Australia and New Zealand, Northern America	None
S	265-YYVGYLQPRTF-275	A24	260	284	19 (2)	Australia and New Zealand, Northern America	None
S	267-VGYLQPRTF-275	B58	260	284	19 (2)	Australia and New Zealand, Northern America	None
S	267-VGYLQPRTFL-276	A24	260	284	19 (2)	Australia and New Zealand, Northern America	None
S	268-GYLQPRTFL-276	A24	260	284	19 (2)	Australia and New Zealand, Northern America	None
S	268-GYLQPRTFLL-277	A24	260	284	19 (2)	Australia and New Zealand, Northern America	None
S	269-YLQPRTFL-276	B08	260	284	19 (2)	Australia and New Zealand, Northern America	None
S	269-YLQPRTFLL-277	A02,A24,B08	260	284	19 (2)	Australia and New Zealand, Northern America	None
S	311-GIYQTSNFR-319	A03	318	320	19 (3)	Australia and New Zealand, Northern America, Southeastern Asia	None
S	312-IYQTSNFRV-320	A24	318	320	19 (3)	Australia and New Zealand, Northern America, Southeastern Asia	None
N	9-QRNAPRITF-17	B27	13	13	18 (4)	Eastern Africa, Northern America, Southern Asia	None
ORF1ab	135-SYGADLKSF-143	A24	136	136	18 (3)	Australia and New Zealand, Northern America, Southern Asia	None
ORF1ab	2788-YLITPVHVM-2796	B62	2796	2879	18 (2)	Australia and New Zealand, Northern America	None
ORF1ab	2801-DFSSEIIGY-2809	A01 A24	2796	2879	18 (2)	Australia and New Zealand, Northern America	None
ORF1ab	2802-FSSEIIGYK-2810	A03	2796	2879	18 (2)	Australia and New Zealand, Northern America	None
ORF1ab	2804-SEIIGYKAI-2812	B44	2796	2879	18 (2)	Australia and New Zealand, Northern America	None
ORF1ab	2810-KAIDGGVTR-2818	A03	2796	2879	18 (2)	Australia and New Zealand, Northern America	None
ORF1ab	2837-WFSQRGGSY-2845	A01 A24	2796	2879	18 (2)	Australia and New Zealand, Northern America	None
ORF1ab	2875-RTTNGDFLHF-2884	B58	2796	2879	18 (2)	Australia and New Zealand, Northern America	None
ORF1ab	2876-TTNGDFLHF-2884	A01,B58	2796	2879	18 (2)	Australia and New Zealand, Northern America	None
ORF1ab	2801-DFSSEIIGY-2809	A01 A24	2797	2811	18 (2)	Australia and New Zealand, Northern America	None
ORF1ab	2804-SEIIGYKAI-2812	B44	2797	2811	18 (2)	Australia and New Zealand, Northern America	None
ORF1ab	5931-GLFKDCSKV-5939	A02	5932	5932	18 (3)	Australia and New Zealand, Northern Africa, Northern America	None
ORF1ab	6343-SLYVNKHAF-6351	B27,B62	6345	6374	18 (1)	Northern America	None
ORF1ab	6353-TPAFDKSAF-6361	B07	6345	6374	18 (1)	Northern America	None
ORF1ab	6363-NLKQLPFFY-6371	A01 A24	6345	6374	18 (1)	Northern America	None
ORF1ab	6343-SLYVNKHAF-6351	B27,B62	6345	6427	18 (1)	Northern America	None
ORF1ab	6353-TPAFDKSAF-6361	B07	6345	6427	18 (1)	Northern America	None
ORF1ab	6363-NLKQLPFFY-6371	A01 A24	6345	6427	18 (1)	Northern America	None
ORF1ab	6417-RLYLDAYNMM-6426	A24	6345	6427	18 (1)	Northern America	None
ORF1ab	6418-LYLDAYNMM-6426	A24	6345	6427	18 (1)	Northern America	None
ORF1ab	6418-LYLDAYNMMI-6427	A24	6345	6427	18 (1)	Northern America	None
ORF1ab	6419-YLDAYNMMI-6427	A02	6345	6427	18 (1)	Northern America	None
ORF1ab	6422-AYNMMISAGF-6431	A24	6345	6427	18 (1)	Northern America	None
ORF1ab	6425-MMISAGFSL-6433	A02	6345	6427	18 (1)	Northern America	None
ORF1ab	6417-RLYLDAYNMM-6426	A24	6345	6432	18 (1)	Northern America	None
ORF1ab	6418-LYLDAYNMM-6426	A24	6345	6432	18 (1)	Northern America	None
ORF1ab	6418-LYLDAYNMMI-6427	A24	6345	6432	18 (1)	Northern America	None
ORF1ab	6419-YLDAYNMMI-6427	A02	6345	6432	18 (1)	Northern America	None
ORF1ab	6422-AYNMMISAGF-6431	A24	6345	6432	18 (1)	Northern America	None
ORF1ab	6425-MMISAGFSL-6433	A02	6345	6432	18 (1)	Northern America	None
ORF1ab	6417-RLYLDAYNMM-6426	A24	6401	6431	18 (1)	Northern America	None
ORF1ab	6418-LYLDAYNMM-6426	A24	6401	6431	18 (1)	Northern America	None
ORF1ab	6418-LYLDAYNMMI-6427	A24	6401	6431	18 (1)	Northern America	None
ORF1ab	6419-YLDAYNMMI-6427	A02	6401	6431	18 (1)	Northern America	None
ORF1ab	6422-AYNMMISAGF-6431	A24	6401	6431	18 (1)	Northern America	None
ORF1ab	6425-MMISAGFSL-6433	A02	6401	6431	18 (1)	Northern America	None
ORF1ab	6412-HANEYRLYL-6420	B58	6413	6428	18 (1)	Northern America	None
ORF1ab	6419-YLDAYNMMI-6427	A02	6413	6428	18 (1)	Northern America	None
ORF1ab	6425-MMISAGFSL-6433	A02	6413	6428	18 (1)	Northern America	None
ORF1ab	6426-MISAGFSLW-6434	B58	6413	6428	18 (1)	Northern America	None
ORF1ab	6427-ISAGFSLW-6434	B58	6413	6428	18 (1)	Northern America	None
ORF1ab	6425-MMISAGFSL-6433	A02	6431	6431	18 (2)	Australia and New Zealand, Northern America	None
ORF1ab	6954-FIQQKLAL-6961	B08	6961	6961	18 (2)	Australia and New Zealand, Northern America	None
ORF1ab	6966-AIKITEHSW-6974	B58	6966	6975	18 (1)	Northern America	None
ORF1ab	6972-HSWNADLYK-6980	A03	6966	6975	18 (1)	Northern America	None
ORF1ab	6973-SWNADLYKL-6981	A24	6966	6975	18 (1)	Northern America	None
ORF1ab	6972-HSWNADLYK-6980	A03	6966	6987	18 (2)	Australia and New Zealand, Northern America	None
ORF1ab	6973-SWNADLYKL-6981	A24	6966	6987	18 (2)	Australia and New Zealand, Northern America	None
ORF1ab	6958-KLALGGSVAI-6967	A02	6967	6971	18 (3)	Australia and New Zealand, Northern America, Southeastern Asia	None
ORF1ab	6972-HSWNADLYK-6980	A03	6978	6978	18 (1)	Northern America	None
ORF6	28-NLDYIINLI-36	A02	32	32	18 (4)	Australia and New Zealand, Northern Africa, Northern America, Western Asia	None
S	634-RVYSTGSNV-642	A02	640	640	18 (3)	Australia and New Zealand, Northern Africa, Northern America	None
ORF1ab	15-QLSLPVLQV-23	A02	1	22	17 (1)	Northern America	None
ORF1ab	479-SFSASTSAF-487	A24	454	543	17 (1)	Northern America	None
ORF1ab	527-KSILSPLYAF-536	B58	454	543	17 (1)	Northern America	None
ORF1ab	1819-GTFTCASEY-1827	B58	1826	1827	17 (1)	Australia and New Zealand	None
ORF1ab	2098-AYVDNSSLTI-2107	A24	2095	2119	17 (1)	Northern America	None
ORF1ab	2106-TIKKPNEL-2113	B08	2095	2119	17 (1)	Northern America	None
ORF1ab	2109-KPNELSRVL-2117	B07	2095	2119	17 (1)	Northern America	None
ORF1ab	2111-NELSRVLGL-2119	B44	2095	2119	17 (1)	Northern America	None
ORF1ab	2270-YLNSTNVTI-2278	A02	2276	2280	17 (3)	Australia and New Zealand, Northern America, Southern Asia	None
ORF1ab	2273-STNVTIATY-2281	A01,A01 A24,A03,B58	2276	2280	17 (3)	Australia and New Zealand, Northern America, Southern Asia	None
ORF1ab	2301-YPSLETIQI-2309	B07	2283	2349	17 (1)	Northern America	None
ORF1ab	2332-ILFTRFFYV-2340	A02	2283	2349	17 (1)	Northern America	None
ORF1ab	2335-TRFFYVLGL-2343	B27	2283	2349	17 (1)	Northern America	None
ORF1ab	2323-LVAEWFLAY-2331	A01	2329	2329	17 (1)	Northern America	None
ORF1ab	5306-RYWEPEFYEAMY-5317	A24	5307	5393	17 (2)	Northern America, Southeastern Asia	None
ORF1ab	5318-TPHTVLQAV-5326	B07	5307	5393	17 (2)	Northern America, Southeastern Asia	None
ORF1ab	5364-KLVLSVNPYV-5373	A02	5307	5393	17 (2)	Northern America, Southeastern Asia	None
ORF1ab	5365-LVLSVNPYV-5373	A02	5307	5393	17 (2)	Northern America, Southeastern Asia	None
ORF1ab	5385-TQLYLGGMSY-5394	B27	5307	5393	17 (2)	Northern America, Southeastern Asia	None
ORF1ab	5386-QLYLGGMSY-5394	B27	5307	5393	17 (2)	Northern America, Southeastern Asia	None
ORF1ab	6343-SLYVNKHAF-6351	B62	6343	6347	17 (1)	Northern America	None
ORF1ab	6412-HANEYRLYL-6420	B58	6413	6429	17 (1)	Northern America	None
ORF1ab	6417-RLYLDAYNMM-6426	A24	6413	6429	17 (1)	Northern America	None
ORF1ab	6418-LYLDAYNMM-6426	A24	6413	6429	17 (1)	Northern America	None
ORF1ab	6418-LYLDAYNMMI-6427	A24	6413	6429	17 (1)	Northern America	None
ORF1ab	6419-YLDAYNMMI-6427	A02	6413	6429	17 (1)	Northern America	None
ORF1ab	6422-AYNMMISAGF-6431	A24	6413	6429	17 (1)	Northern America	None
ORF1ab	6425-MMISAGFSL-6433	A02	6413	6429	17 (1)	Northern America	None
ORF1ab	6426-MISAGFSLW-6434	B58	6413	6429	17 (1)	Northern America	None
ORF1ab	6427-ISAGFSLW-6434	B58	6413	6429	17 (1)	Northern America	None
ORF1ab	6412-HANEYRLYL-6420	B58	6415	6429	17 (1)	Northern America	None
ORF1ab	6419-YLDAYNMMI-6427	A02	6415	6429	17 (1)	Northern America	None
ORF1ab	6425-MMISAGFSL-6433	A02	6415	6429	17 (1)	Northern America	None
ORF1ab	6426-MISAGFSLW-6434	B58	6415	6429	17 (1)	Northern America	None
ORF1ab	6419-YLDAYNMMI-6427	A02	6422	6432	17 (3)	Australia and New Zealand, Northern America, Western Asia	None
ORF1ab	6425-MMISAGFSL-6433	A02	6422	6432	17 (3)	Australia and New Zealand, Northern America, Western Asia	None
ORF1ab	6633-KVDGVVQQL-6641	A02	6637	6638	17 (2)	Australia and New Zealand, Northern America	None
ORF1ab	6637-VVQQLPETY-6645	A01 A24,B58	6637	6638	17 (2)	Australia and New Zealand, Northern America	None
ORF1ab	6965-VAIKITEHSW-6974	B58	6964	6976	17 (2)	Australia and New Zealand, Northern America	None
ORF1ab	6966-AIKITEHSW-6974	B58	6964	6976	17 (2)	Australia and New Zealand, Northern America	None
ORF1ab	6973-SWNADLYKL-6981	A24	6964	6976	17 (2)	Australia and New Zealand, Northern America	None
ORF1ab	7014-REQIDGYVM-7022	B44	7013	7016	17 (1)	Northern America	None
ORF3a	100-GLEAPFLYL-108	A02	103	103	17 (1)	Northern America	None
ORF3a	100-GLEAPFLYLY-109	B44	103	103	17 (1)	Northern America	None
ORF3a	101-LEAPFLYLY-109	B27,B44	103	103	17 (1)	Northern America	None
ORF3a	100-GLEAPFLYLY-109	B44	104	104	17 (3)	Northern Africa, Northern America, Southern Europe	None
ORF3a	101-LEAPFLYLY-109	B27,B44	104	104	17 (3)	Northern Africa, Northern America, Southern Europe	None
S	233-INITRFQTL-241	B08	225	237	17 (1)	Northern America	None
S	234-NITRFQTL-241	B08	225	237	17 (1)	Northern America	None
S	236-TRFQTLLAL-244	B27	225	237	17 (1)	Northern America	None
S	257-GWTAGAAAY-265	A01 A24	260	267	17 (2)	Australia and New Zealand, Northern America	None
S	257-GWTAGAAAYY-266	A01	260	267	17 (2)	Australia and New Zealand, Northern America	None
S	258-WTAGAAAYY-266	A01 A24	260	267	17 (2)	Australia and New Zealand, Northern America	None
S	302-TLKSFTVEK-310	A01 A03,A03	290	320	17 (2)	Australia and New Zealand, Northern America	None
S	312-IYQTSNFRV-320	A24	290	320	17 (2)	Australia and New Zealand, Northern America	None
S	504-GYQPYRVVV-512	A24	508	521	17 (2)	Australia and New Zealand, Northern America	None
S	504-GYQPYRVVVL-513	A24	508	521	17 (2)	Australia and New Zealand, Northern America	None
S	504-GYQPYRVVVLSF-515	A24	508	521	17 (2)	Australia and New Zealand, Northern America	None
S	506-QPYRVVVL-513	B07	508	521	17 (2)	Australia and New Zealand, Northern America	None
S	507-PYRVVVLSF-515	A24	508	521	17 (2)	Australia and New Zealand, Northern America	None
S	504-GYQPYRVVV-512	A24	512	522	17 (2)	Australia and New Zealand, Northern America	None
S	504-GYQPYRVVVL-513	A24	512	522	17 (2)	Australia and New Zealand, Northern America	None
S	504-GYQPYRVVVLSF-515	A24	512	522	17 (2)	Australia and New Zealand, Northern America	None
S	507-PYRVVVLSF-515	A24	512	522	17 (2)	Australia and New Zealand, Northern America	None
S	816-SFIEDLLF-823	A24	822	822	17 (4)	Northern Africa, Northern America, Northern Europe, Southern Asia	None
M	65-FVLAAVYRI-73	A02	70	70	16 (7)	Australia and New Zealand, Eastern Asia, Northern Africa, Northern America, Southern Asia, Western Asia	None
ORF1ab	1090-YIATNGPLK-1098	A03	1081	1177	16 (1)	Northern America	None
ORF1ab	1116-HVVGPNVNK-1124	A03	1081	1177	16 (1)	Northern America	None
ORF1ab	1135-YENFNQHEV-1143	B44	1081	1177	16 (1)	Northern America	None
ORF1ab	1141-HEVLLAPLL-1149	B44	1081	1177	16 (1)	Northern America	None
ORF1ab	1143-VLLAPLLSA-1151	A02	1081	1177	16 (1)	Northern America	None
ORF1ab	1148-LLSAGIFGA-1156	A02	1081	1177	16 (1)	Northern America	None
ORF1ab	1173-VYLAVFDKNL-1182	A24	1081	1177	16 (1)	Northern America	None
ORF1ab	1174-YLAVFDKNL-1182	A02	1081	1177	16 (1)	Northern America	None
ORF1ab	1176-AVFDKNLYDK-1185	A03	1081	1177	16 (1)	Northern America	None
ORF1ab	1090-YIATNGPLK-1098	A03	1095	1095	16 (2)	Australia and New Zealand, Northern America	None
ORF1ab	1173-VYLAVFDKNL-1182	A24	1174	1174	16 (2)	Australia and New Zealand, Northern America	None
ORF1ab	1195-SEKQVEQKI-1203	B44	1188	1268	16 (1)	Northern America	None
ORF1ab	1247-KFLTENLLLY-1256	A01 A24	1188	1268	16 (1)	Northern America	None
ORF1ab	1248-FLTENLLLY-1256	A01,A01 A24	1188	1268	16 (1)	Northern America	None
ORF1ab	1660-QVNGLTSIK-1668	A03	1665	1674	16 (2)	Eastern Africa, Northern America	None
ORF1ab	1675-YLATALLTL-1683	A02	1679	1679	16 (2)	Northern Africa, Northern America	None
ORF1ab	2788-YLITPVHVM-2796	B62	2796	2811	16 (2)	Australia and New Zealand, Northern America	None
ORF1ab	2801-DFSSEIIGY-2809	A01 A24	2796	2811	16 (2)	Australia and New Zealand, Northern America	None
ORF1ab	2804-SEIIGYKAI-2812	B44	2796	2811	16 (2)	Australia and New Zealand, Northern America	None
ORF1ab	5569-HYVRITGLY-5577	A01 A24	5575	5575	16 (3)	Australia and New Zealand, Northern America, Southeastern Asia	None
ORF1ab	6343-SLYVNKHAF-6351	B62	6343	6345	16 (1)	Northern America	None
ORF1ab	6343-SLYVNKHAF-6351	B27,B62	6343	6360	16 (2)	Australia and New Zealand, Northern America	None
ORF1ab	6353-TPAFDKSAF-6361	B07	6343	6360	16 (2)	Australia and New Zealand, Northern America	None
ORF1ab	6343-SLYVNKHAF-6351	B27,B62	6343	6372	16 (1)	Northern America	None
ORF1ab	6353-TPAFDKSAF-6361	B07	6343	6372	16 (1)	Northern America	None
ORF1ab	6363-NLKQLPFFY-6371	A01 A24	6343	6372	16 (1)	Northern America	None
ORF1ab	6353-TPAFDKSAF-6361	B07	6344	6363	16 (1)	Northern America	None
ORF1ab	6343-SLYVNKHAF-6351	B27,B62	6344	6397	16 (1)	Northern America	None
ORF1ab	6353-TPAFDKSAF-6361	B07	6344	6397	16 (1)	Northern America	None
ORF1ab	6363-NLKQLPFFY-6371	A01 A24	6344	6397	16 (1)	Northern America	None
ORF1ab	6417-RLYLDAYNMM-6426	A24	6400	6429	16 (1)	Northern America	None
ORF1ab	6418-LYLDAYNMM-6426	A24	6400	6429	16 (1)	Northern America	None
ORF1ab	6418-LYLDAYNMMI-6427	A24	6400	6429	16 (1)	Northern America	None
ORF1ab	6419-YLDAYNMMI-6427	A02	6400	6429	16 (1)	Northern America	None
ORF1ab	6422-AYNMMISAGF-6431	A24	6400	6429	16 (1)	Northern America	None
ORF1ab	6425-MMISAGFSL-6433	A02	6400	6429	16 (1)	Northern America	None
ORF1ab	6417-RLYLDAYNMM-6426	A24	6401	6432	16 (2)	Australia and New Zealand, Northern America	None
ORF1ab	6418-LYLDAYNMM-6426	A24	6401	6432	16 (2)	Australia and New Zealand, Northern America	None
ORF1ab	6418-LYLDAYNMMI-6427	A24	6401	6432	16 (2)	Australia and New Zealand, Northern America	None
ORF1ab	6419-YLDAYNMMI-6427	A02	6401	6432	16 (2)	Australia and New Zealand, Northern America	None
ORF1ab	6422-AYNMMISAGF-6431	A24	6401	6432	16 (2)	Australia and New Zealand, Northern America	None
ORF1ab	6425-MMISAGFSL-6433	A02	6401	6432	16 (2)	Australia and New Zealand, Northern America	None
ORF1ab	6412-HANEYRLYL-6420	B58	6418	6429	16 (1)	Northern America	None
ORF1ab	6417-RLYLDAYNMM-6426	A24	6418	6429	16 (1)	Northern America	None
ORF1ab	6418-LYLDAYNMM-6426	A24	6418	6429	16 (1)	Northern America	None
ORF1ab	6418-LYLDAYNMMI-6427	A24	6418	6429	16 (1)	Northern America	None
ORF1ab	6419-YLDAYNMMI-6427	A02	6418	6429	16 (1)	Northern America	None
ORF1ab	6422-AYNMMISAGF-6431	A24	6418	6429	16 (1)	Northern America	None
ORF1ab	6425-MMISAGFSL-6433	A02	6418	6429	16 (1)	Northern America	None
ORF1ab	6426-MISAGFSLW-6434	B58	6418	6429	16 (1)	Northern America	None
ORF1ab	6966-AIKITEHSW-6974	B58	6969	7032	16 (1)	Northern America	None
ORF1ab	7014-REQIDGYVM-7022	B44	6969	7032	16 (1)	Northern America	None
ORF1ab	7020-YVMHANYIF-7028	A01	6969	7032	16 (1)	Northern America	None
ORF1ab	7029-WRNTNPIQL-7037	B27	6969	7032	16 (1)	Northern America	None
ORF1ab	7031-NTNPIQLSSY-7040	A01	6969	7032	16 (1)	Northern America	None
ORF1ab	7014-REQIDGYVM-7022	B44	6969	7037	16 (1)	Northern America	None
ORF1ab	7029-WRNTNPIQL-7037	B27	6969	7037	16 (1)	Northern America	None
ORF1ab	7031-NTNPIQLSSY-7040	A01	6969	7037	16 (1)	Northern America	None
ORF1ab	7031-NTNPIQLSSY-7040	B58	7021	7034	16 (1)	Northern America	None
ORF3a	71-LALSKGVHF-79	B58	75	75	16 (1)	Northern America	None
ORF3a	71-LALSKGVHF-79	B58	77	77	16 (2)	Australia and New Zealand, Northern America	None
ORF3a	72-ALSKGVHFV-80	A02	77	77	16 (2)	Australia and New Zealand, Northern America	None
ORF7a	10-ITLATCELY-18	B58	13	13	16 (4)	Australia and New Zealand, Northern Africa, Northern America, Western Asia	None
ORF7a	78-RARSVSPKL-86	B07	81	81	16 (3)	Australia and New Zealand, Northern Africa, Northern America	None
S	36-VYYPDKVF-43	A24	39	40	16 (2)	Australia and New Zealand, Northern America	None
S	37-YYPDKVFRSSVL-48	A24	39	40	16 (2)	Australia and New Zealand, Northern America	None
S	247-SYLTPGDSSSGW-258	A24	257	260	16 (2)	Australia and New Zealand, Northern America	None
S	312-IYQTSNFRV-320	A24	318	318	16 (2)	Northern America, Southeastern Asia	None
S	496-GFQPTNGVGY-505	A01 A24	501	522	16 (2)	Australia and New Zealand, Northern America	None
S	497-FQPTNGVGY-505	B27	501	522	16 (2)	Australia and New Zealand, Northern America	None
S	506-QPYRVVVL-513	B07	501	522	16 (2)	Australia and New Zealand, Northern America	None
N	355-KHIDAYKTF-363	A24	362	364	15 (1)	Northern America	None
N	361-KTFPPTEPK-369	A01 A03,A03	362	364	15 (1)	Northern America	None
N	361-KTFPPTEPKK-370	A03	362	364	15 (1)	Northern America	None
ORF1ab	141-KSFDLGDEL-149	B58	148	148	15 (1)	Northern America	None
ORF1ab	702-ALNLGETFV-710	A02	710	710	15 (3)	Australia and New Zealand, Northern Africa, Northern America	None
ORF1ab	1795-KYLVQQESPF-1804	A24	1786	1814	15 (1)	Northern America	None
ORF1ab	1796-YLVQQESPFV-1805	A02	1786	1814	15 (1)	Northern America	None
ORF1ab	1805-VMMSAPPAQY-1814	A01 A24,B62	1786	1814	15 (1)	Northern America	None
ORF1ab	1806-MMSAPPAQY-1814	A01 A24,B62	1786	1814	15 (1)	Northern America	None
ORF1ab	1813-QYELKHGTF-1821	A24	1786	1814	15 (1)	Northern America	None
ORF1ab	2002-TYKPNTWCI-2010	A24	2007	2007	15 (4)	Australia and New Zealand, Northern Africa, Northern America, Western Africa	None
ORF1ab	2273-STNVTIATY-2281	A01,A01 A24,A03,B58	2276	2283	15 (1)	Northern America	None
ORF1ab	3164-RVVFNGVSF-3172	A01	3155	3181	15 (1)	Northern America	None
ORF1ab	3485-RFTTTLNDF-3493	A24	3491	3586	15 (1)	Northern America	None
ORF1ab	3492-DFNLVAMKY-3500	A01 A24	3491	3586	15 (1)	Northern America	None
ORF1ab	3494-NLVAMKYNY-3502	A01 A24	3491	3586	15 (1)	Northern America	None
ORF1ab	3542-RTILGSALL-3550	B58	3491	3586	15 (1)	Northern America	None
ORF1ab	3566-VTFQSAVKR-3574	A03	3491	3586	15 (1)	Northern America	None
ORF1ab	3571-AVKRTIKGTHHW-3582	B58	3491	3586	15 (1)	Northern America	None
ORF1ab	3572-VKRTIKGTHHW-3582	B58	3491	3586	15 (1)	Northern America	None
ORF1ab	3573-KRTIKGTHHW-3582	B58	3491	3586	15 (1)	Northern America	None
ORF1ab	3574-RTIKGTHHW-3582	B58	3491	3586	15 (1)	Northern America	None
ORF1ab	6343-SLYVNKHAF-6351	B27,B62	6341	6438	15 (2)	Northern America, Western Asia	None
ORF1ab	6363-NLKQLPFFY-6371	A01 A24	6341	6438	15 (2)	Northern America, Western Asia	None
ORF1ab	6412-HANEYRLYL-6420	B58	6341	6438	15 (2)	Northern America, Western Asia	None
ORF1ab	6419-YLDAYNMMI-6427	A02	6341	6438	15 (2)	Northern America, Western Asia	None
ORF1ab	6425-MMISAGFSL-6433	A02	6341	6438	15 (2)	Northern America, Western Asia	None
ORF1ab	6426-MISAGFSLW-6434	B58	6341	6438	15 (2)	Northern America, Western Asia	None
ORF1ab	6427-ISAGFSLW-6434	B58	6341	6438	15 (2)	Northern America, Western Asia	None
ORF1ab	6434-WVYKQFDTY-6442	A01 A24	6341	6438	15 (2)	Northern America, Western Asia	None
ORF1ab	6437-KQFDTYNLW-6445	A01,B58	6341	6438	15 (2)	Northern America, Western Asia	None
ORF1ab	6343-SLYVNKHAF-6351	B62	6343	6363	15 (1)	Northern America	None
ORF1ab	6353-TPAFDKSAF-6361	B07	6343	6363	15 (1)	Northern America	None
ORF1ab	6343-SLYVNKHAF-6351	B27,B62	6343	6370	15 (1)	Northern America	None
ORF1ab	6363-NLKQLPFFY-6371	A01 A24	6343	6370	15 (1)	Northern America	None
ORF1ab	6412-HANEYRLYL-6420	B58	6410	6416	15 (1)	Northern America	None
ORF1ab	6427-ISAGFSLW-6434	B58	6424	6429	15 (1)	Northern America	None
ORF1ab	6426-MISAGFSLW-6434	B58	6426	6429	15 (1)	Northern America	None
ORF1ab	6443-NLWNTFTRL-6451	A02	6443	6534	15 (1)	Northern America	None
ORF1ab	6446-NTFTRLQSL-6454	B08	6443	6534	15 (1)	Northern America	None
ORF1ab	6453-SLENVAFNV-6461	A02	6443	6534	15 (1)	Northern America	None
ORF1ab	6477-SIINNTVYTK-6486	A03	6443	6534	15 (1)	Northern America	None
ORF1ab	6478-IINNTVYTK-6486	A03	6443	6534	15 (1)	Northern America	None
ORF1ab	6486-KVDGVDVEL-6494	A02	6443	6534	15 (1)	Northern America	None
ORF1ab	6493-ELFENKTTL-6501	B08	6443	6534	15 (1)	Northern America	None
ORF1ab	6637-VVQQLPETY-6645	A01 A24	6644	6645	15 (1)	Northern America	None
ORF1ab	6644-TYFTQSRNL-6652	A24	6644	6645	15 (1)	Northern America	None
ORF1ab	6644-TYFTQSRNLQEF-6655	A24	6644	6645	15 (1)	Northern America	None
ORF1ab	6653-QEFKPRSQM-6661	B44	6656	6739	15 (3)	Australia and New Zealand, Northern America, Western Africa	None
ORF1ab	6669-AMDEFIERY-6677	A01	6656	6739	15 (3)	Australia and New Zealand, Northern America, Western Africa	None
ORF1ab	6671-DEFIERYKL-6679	B44	6656	6739	15 (3)	Australia and New Zealand, Northern America, Western Africa	None
ORF1ab	6676-RYKLEGYAF-6684	A24	6656	6739	15 (3)	Australia and New Zealand, Northern America, Western Africa	None
ORF1ab	6681-GYAFEHIVY-6689	A01 A24,A24	6656	6739	15 (3)	Australia and New Zealand, Northern America, Western Africa	None
ORF1ab	6688-VYGDFSHSQL-6697	A24	6656	6739	15 (3)	Australia and New Zealand, Northern America, Western Africa	None
ORF1ab	6695-SQLGGLHLL-6703	A02,B27	6656	6739	15 (3)	Australia and New Zealand, Northern America, Western Africa	None
ORF1ab	6709-RFKESPFEL-6717	A24	6656	6739	15 (3)	Australia and New Zealand, Northern America, Western Africa	None
ORF1ab	6715-FELEDFIPM-6723	B44	6656	6739	15 (3)	Australia and New Zealand, Northern America, Western Africa	None
ORF1ab	6958-KLALGGSVAI-6967	A02	6967	6969	15 (2)	Australia and New Zealand, Northern America	None
ORF1ab	6972-HSWNADLYK-6980	A03	6972	6972	15 (2)	Australia and New Zealand, Northern America	None
ORF1ab	7014-REQIDGYVM-7022	B44	7007	7096	15 (1)	Northern America	None
ORF1ab	7019-GYVMHANYI-7027	A24	7007	7096	15 (1)	Northern America	None
ORF1ab	7019-GYVMHANYIF-7028	A24	7007	7096	15 (1)	Northern America	None
ORF1ab	7020-YVMHANYIF-7028	A01,B07	7007	7096	15 (1)	Northern America	None
ORF1ab	7021-VMHANYIFW-7029	A24	7007	7096	15 (1)	Northern America	None
ORF1ab	7029-WRNTNPIQL-7037	B27	7007	7096	15 (1)	Northern America	None
ORF1ab	7031-NTNPIQLSSY-7040	A01,B58	7007	7096	15 (1)	Northern America	None
ORF1ab	7035-IQLSSYSLF-7043	B27	7007	7096	15 (1)	Northern America	None
ORF1ab	7039-SYSLFDMSKF-7048	A24	7007	7096	15 (1)	Northern America	None
ORF1ab	7040-YSLFDMSKF-7048	B58	7007	7096	15 (1)	Northern America	None
ORF1ab	7041-SLFDMSKFPLKL-7052	A02	7007	7096	15 (1)	Northern America	None
ORF1ab	7014-REQIDGYVM-7022	B44	7013	7015	15 (1)	Northern America	None
ORF1ab	7029-WRNTNPIQL-7037	B27	7022	7034	15 (1)	Northern America	None
ORF1ab	7031-NTNPIQLSSY-7040	B58	7022	7034	15 (1)	Northern America	None
ORF1ab	7035-IQLSSYSLF-7043	B27	7038	7041	15 (2)	Australia and New Zealand, Northern America	None
ORF1ab	7041-SLFDMSKFPLKL-7052	A02	7038	7041	15 (2)	Australia and New Zealand, Northern America	None
ORF3a	7-IFTIGTVTLK-16	A03	16	21	15 (1)	Northern America	None
ORF3a	8-FTIGTVTLK-16	A03	16	21	15 (1)	Northern America	None
ORF7a	38-GTYEGNSPF-46	A01	46	48	15 (3)	Australia and New Zealand, Northern America, Western Asia	None
ORF7a	45-PFHPLADNKF-54	A24	46	48	15 (3)	Australia and New Zealand, Northern America, Western Asia	None
S	142-GVYYHKNNK-150	A03	143	145	15 (1)	Northern America	None
S	143-VYYHKNNKSW-152	A24	143	145	15 (1)	Northern America	None
S	144-YYHKNNKSW-152	A24	143	145	15 (1)	Northern America	None
S	444-KVGGNYNYLY-453	A01	444	449	15 (2)	Australia and New Zealand, Northern America	None
S	445-VGGNYNYLY-453	A01	444	449	15 (2)	Australia and New Zealand, Northern America	None
S	448-NYNYLYRLF-456	A24	444	449	15 (2)	Australia and New Zealand, Northern America	None
N	355-KHIDAYKTF-363	A24	362	363	14 (1)	Northern America	None
N	361-KTFPPTEPK-369	A03	362	363	14 (1)	Northern America	None
N	361-KTFPPTEPKK-370	A03	362	363	14 (1)	Northern America	None
ORF1ab	15-QLSLPVLQV-23	A02	16	16	14 (3)	Northern Africa, Northern America, Southern Asia	None
ORF1ab	445-GLNDNLLEI-453	A02	453	544	14 (1)	Northern America	None
ORF1ab	445-GLNDNLLEIL-454	A02	453	544	14 (1)	Northern America	None
ORF1ab	468-KLNEEIAII-476	A02	453	544	14 (1)	Northern America	None
ORF1ab	468-KLNEEIAIIL-477	A02	453	544	14 (1)	Northern America	None
ORF1ab	479-SFSASTSAF-487	A24	453	544	14 (1)	Northern America	None
ORF1ab	527-KSILSPLYAF-536	B58	453	544	14 (1)	Northern America	None
ORF1ab	529-ILSPLYAFA-537	A02	453	544	14 (1)	Northern America	None
ORF1ab	1181-NLYDKLVSSF-1190	A24	1188	1216	14 (1)	Northern America	None
ORF1ab	1182-LYDKLVSSF-1190	A24	1188	1216	14 (1)	Northern America	None
ORF1ab	1195-SEKQVEQKI-1203	B44	1188	1216	14 (1)	Northern America	None
ORF1ab	1462-AARYMRSLK-1470	A01 A03	1470	1567	14 (2)	Northern America, Western Europe	None
ORF1ab	1478-SSPDAVTAY-1486	B58	1470	1567	14 (2)	Northern America, Western Europe	None
ORF1ab	1493-SSKTPEEHF-1501	B58	1470	1567	14 (2)	Northern America, Western Europe	None
ORF1ab	1503-ETISLAGSY-1511	A03	1470	1567	14 (2)	Northern America, Western Europe	None
ORF1ab	1504-TISLAGSYK-1512	A03	1470	1567	14 (2)	Northern America, Western Europe	None
ORF1ab	1505-ISLAGSYKDW-1514	B58	1470	1567	14 (2)	Northern America, Western Europe	None
ORF1ab	1519-QSTQLGIEF-1527	B58	1470	1567	14 (2)	Northern America, Western Europe	None
ORF1ab	1538-TSNPTTFHL-1546	B58	1470	1567	14 (2)	Northern America, Western Europe	None
ORF1ab	1551-ITFDNLKTL-1559	B58	1470	1567	14 (2)	Northern America, Western Europe	None
ORF1ab	1561-SLREVRTIK-1569	A03	1470	1567	14 (2)	Northern America, Western Europe	None
ORF1ab	1563-REVRTIKVF-1571	B44	1470	1567	14 (2)	Northern America, Western Europe	None
ORF1ab	1566-RTIKVFTTV-1574	B58	1470	1567	14 (2)	Northern America, Western Europe	None
ORF1ab	1581-TQVVDMSMTY-1590	A01	1577	1674	14 (1)	Northern America	None
ORF1ab	1582-QVVDMSMTY-1590	A01,B07	1577	1674	14 (1)	Northern America	None
ORF1ab	1590-YGQQFGPTY-1598	B07	1577	1674	14 (1)	Northern America	None
ORF1ab	1613-HEGKTFYVL-1621	B44	1577	1674	14 (1)	Northern America	None
ORF1ab	1621-LPNDDTLRV-1629	B07	1577	1674	14 (1)	Northern America	None
ORF1ab	1637-TTDPSFLGR-1645	A03	1577	1674	14 (1)	Northern America	None
ORF1ab	1637-TTDPSFLGRY-1646	A01	1577	1674	14 (1)	Northern America	None
ORF1ab	1646-YMSALNHTK-1654	A03	1577	1674	14 (1)	Northern America	None
ORF1ab	1658-YPQVNGLTSI-1667	B07	1577	1674	14 (1)	Northern America	None
ORF1ab	1970-IDYKHYTPSF-1979	A24	1978	1978	14 (1)	Northern America	None
ORF1ab	1971-DYKHYTPSF-1979	A24	1978	1978	14 (1)	Northern America	None
ORF1ab	2214-SFNYLKSPNF-2223	A24	2201	2253	14 (2)	Australia and New Zealand, Northern America	None
ORF1ab	2216-NYLKSPNF-2223	A24	2201	2253	14 (2)	Australia and New Zealand, Northern America	None
ORF1ab	2242-SLIYSTAAL-2250	A02	2201	2253	14 (2)	Australia and New Zealand, Northern America	None
ORF1ab	2244-IYSTAALGV-2252	A24	2201	2253	14 (2)	Australia and New Zealand, Northern America	None
ORF1ab	2237-SVCLGSLIY-2245	A01 A24	2242	2242	14 (2)	Australia and New Zealand, Northern America	None
ORF1ab	2373-QMAPISAMV-2381	A02	2376	2376	14 (5)	Northern America, South America, Southern Asia, Western Europe	None
ORF1ab	2788-YLITPVHVM-2796	B62	2796	2796	14 (2)	Australia and New Zealand, Northern America	None
ORF1ab	2788-YLITPVHVM-2796	B62	2796	2805	14 (2)	Australia and New Zealand, Northern America	None
ORF1ab	2801-DFSSEIIGY-2809	A01 A24	2796	2805	14 (2)	Australia and New Zealand, Northern America	None
ORF1ab	2802-FSSEIIGYK-2810	A03	2796	2805	14 (2)	Australia and New Zealand, Northern America	None
ORF1ab	2804-SEIIGYKAI-2812	B44	2796	2805	14 (2)	Australia and New Zealand, Northern America	None
ORF1ab	3174-TFEEAALCTF-3183	A24	3183	3183	14 (2)	Northern Africa, Northern America	None
ORF1ab	3182-TFLLNKEMY-3190	A01 A24	3183	3183	14 (2)	Northern Africa, Northern America	None
ORF1ab	3392-AMRPNFTIK-3400	A03	3399	3416	14 (1)	Northern America	None
ORF1ab	5532-AVVYRGTTTY-5541	B58	5541	5541	14 (4)	Australia and New Zealand, Northern Africa, Northern America	None
ORF1ab	5533-VVYRGTTTY-5541	A01 A24,B07,B58,B62	5541	5541	14 (4)	Australia and New Zealand, Northern Africa, Northern America	None
ORF1ab	6041-NLVAVPTGY-6049	A01 A24	6021	6118	14 (1)	Northern America	None
ORF1ab	6048-GYVDTPNNTDF-6058	A24	6021	6118	14 (1)	Northern America	None
ORF1ab	6070-QFKHLIPLMY-6079	A01 A24	6021	6118	14 (1)	Northern America	None
ORF1ab	6078-MYKGLPWNV-6086	A24	6021	6118	14 (1)	Northern America	None
ORF1ab	6086-VVRIKIVQM-6094	B08	6021	6118	14 (1)	Northern America	None
ORF1ab	6094-MLSDTLKNL-6102	A02	6021	6118	14 (1)	Northern America	None
ORF1ab	6100-KNLSDRVVFV-6109	A02	6021	6118	14 (1)	Northern America	None
ORF1ab	6101-NLSDRVVFV-6109	A02	6021	6118	14 (1)	Northern America	None
ORF1ab	6107-VFVLWAHGF-6115	A24	6021	6118	14 (1)	Northern America	None
ORF1ab	6109-VLWAHGFEL-6117	A02	6021	6118	14 (1)	Northern America	None
ORF1ab	6113-HGFELTSMKY-6122	A01 A24	6021	6118	14 (1)	Northern America	None
ORF1ab	6114-GFELTSMKY-6122	A01 A24	6021	6118	14 (1)	Northern America	None
ORF1ab	6343-SLYVNKHAF-6351	B27,B62	6343	6532	14 (1)	Northern America	None
ORF1ab	6353-TPAFDKSAF-6361	B07	6343	6532	14 (1)	Northern America	None
ORF1ab	6412-HANEYRLYL-6420	B58	6343	6532	14 (1)	Northern America	None
ORF1ab	6417-RLYLDAYNMM-6426	A24	6343	6532	14 (1)	Northern America	None
ORF1ab	6418-LYLDAYNMM-6426	A24	6343	6532	14 (1)	Northern America	None
ORF1ab	6418-LYLDAYNMMI-6427	A24	6343	6532	14 (1)	Northern America	None
ORF1ab	6419-YLDAYNMMI-6427	A02	6343	6532	14 (1)	Northern America	None
ORF1ab	6422-AYNMMISAGF-6431	A24	6343	6532	14 (1)	Northern America	None
ORF1ab	6425-MMISAGFSL-6433	A02	6343	6532	14 (1)	Northern America	None
ORF1ab	6426-MISAGFSLW-6434	B58	6343	6532	14 (1)	Northern America	None
ORF1ab	6434-WVYKQFDTY-6442	A01	6343	6532	14 (1)	Northern America	None
ORF1ab	6435-VYKQFDTYNL-6444	A24	6343	6532	14 (1)	Northern America	None
ORF1ab	6435-VYKQFDTYNLW-6445	A24	6343	6532	14 (1)	Northern America	None
ORF1ab	6437-KQFDTYNLW-6445	A01,B58	6343	6532	14 (1)	Northern America	None
ORF1ab	6441-TYNLWNTF-6448	A24	6343	6532	14 (1)	Northern America	None
ORF1ab	6443-NLWNTFTRL-6451	A02	6343	6532	14 (1)	Northern America	None
ORF1ab	6446-NTFTRLQSL-6454	B08	6343	6532	14 (1)	Northern America	None
ORF1ab	6453-SLENVAFNV-6461	A02	6343	6532	14 (1)	Northern America	None
ORF1ab	6476-VSIINNTVY-6484	B58,B62	6343	6532	14 (1)	Northern America	None
ORF1ab	6486-KVDGVDVEL-6494	A02	6343	6532	14 (1)	Northern America	None
ORF1ab	6493-ELFENKTTL-6501	B08	6343	6532	14 (1)	Northern America	None
ORF1ab	6498-KTTLPVNVAF-6507	B58	6343	6532	14 (1)	Northern America	None
ORF1ab	6499-TTLPVNVAF-6507	B58	6343	6532	14 (1)	Northern America	None
ORF1ab	6501-LPVNVAFEL-6509	B07	6343	6532	14 (1)	Northern America	None
ORF1ab	6343-SLYVNKHAF-6351	B27,B62	6345	6386	14 (1)	Northern America	None
ORF1ab	6353-TPAFDKSAF-6361	B07	6345	6386	14 (1)	Northern America	None
ORF1ab	6363-NLKQLPFFY-6371	A01 A24	6345	6386	14 (1)	Northern America	None
ORF1ab	6343-SLYVNKHAF-6351	B27,B62	6345	6397	14 (1)	Northern America	None
ORF1ab	6353-TPAFDKSAF-6361	B07	6345	6397	14 (1)	Northern America	None
ORF1ab	6363-NLKQLPFFY-6371	A01 A24	6345	6397	14 (1)	Northern America	None
ORF1ab	6412-HANEYRLYL-6420	B58	6378	6429	14 (1)	Northern America	None
ORF1ab	6419-YLDAYNMMI-6427	A02	6378	6429	14 (1)	Northern America	None
ORF1ab	6425-MMISAGFSL-6433	A02	6378	6429	14 (1)	Northern America	None
ORF1ab	6426-MISAGFSLW-6434	B58	6378	6429	14 (1)	Northern America	None
ORF1ab	6427-ISAGFSLW-6434	B58	6378	6429	14 (1)	Northern America	None
ORF1ab	6417-RLYLDAYNMM-6426	A24	6401	6430	14 (1)	Northern America	None
ORF1ab	6418-LYLDAYNMM-6426	A24	6401	6430	14 (1)	Northern America	None
ORF1ab	6418-LYLDAYNMMI-6427	A24	6401	6430	14 (1)	Northern America	None
ORF1ab	6419-YLDAYNMMI-6427	A02	6401	6430	14 (1)	Northern America	None
ORF1ab	6422-AYNMMISAGF-6431	A24	6401	6430	14 (1)	Northern America	None
ORF1ab	6425-MMISAGFSL-6433	A02	6401	6430	14 (1)	Northern America	None
ORF1ab	6412-HANEYRLYL-6420	B58	6410	6429	14 (1)	Northern America	None
ORF1ab	6417-RLYLDAYNMM-6426	A24	6410	6429	14 (1)	Northern America	None
ORF1ab	6418-LYLDAYNMM-6426	A24	6410	6429	14 (1)	Northern America	None
ORF1ab	6418-LYLDAYNMMI-6427	A24	6410	6429	14 (1)	Northern America	None
ORF1ab	6419-YLDAYNMMI-6427	A02	6410	6429	14 (1)	Northern America	None
ORF1ab	6422-AYNMMISAGF-6431	A24	6410	6429	14 (1)	Northern America	None
ORF1ab	6425-MMISAGFSL-6433	A02	6410	6429	14 (1)	Northern America	None
ORF1ab	6426-MISAGFSLW-6434	B58	6410	6429	14 (1)	Northern America	None
ORF1ab	6412-HANEYRLYL-6420	B58	6415	6415	14 (3)	Northern America, Southeastern Asia	None
ORF1ab	6412-HANEYRLYL-6420	B58	6417	6428	14 (1)	Northern America	None
ORF1ab	6417-RLYLDAYNMM-6426	A24	6417	6428	14 (1)	Northern America	None
ORF1ab	6418-LYLDAYNMM-6426	A24	6417	6428	14 (1)	Northern America	None
ORF1ab	6418-LYLDAYNMMI-6427	A24	6417	6428	14 (1)	Northern America	None
ORF1ab	6419-YLDAYNMMI-6427	A02	6417	6428	14 (1)	Northern America	None
ORF1ab	6422-AYNMMISAGF-6431	A24	6417	6428	14 (1)	Northern America	None
ORF1ab	6425-MMISAGFSL-6433	A02	6417	6428	14 (1)	Northern America	None
ORF1ab	6426-MISAGFSLW-6434	B58	6417	6428	14 (1)	Northern America	None
ORF1ab	6419-YLDAYNMMI-6427	A02	6419	6435	14 (1)	Northern America	None
ORF1ab	6425-MMISAGFSL-6433	A02	6419	6435	14 (1)	Northern America	None
ORF1ab	6434-WVYKQFDTY-6442	A01	6419	6435	14 (1)	Northern America	None
ORF1ab	6422-AYNMMISAGF-6431	A24	6431	6432	14 (1)	Northern America	None
ORF1ab	6434-WVYKQFDTY-6442	A01	6435	6436	14 (1)	Northern America	None
ORF1ab	6633-KVDGVVQQL-6641	A02	6637	6646	14 (3)	Australia and New Zealand, Northern America, Western Asia	None
ORF1ab	6637-VVQQLPETY-6645	A01 A24,B58	6637	6646	14 (3)	Australia and New Zealand, Northern America, Western Asia	None
ORF1ab	6644-TYFTQSRNL-6652	A24	6637	6646	14 (3)	Australia and New Zealand, Northern America, Western Asia	None
ORF1ab	6644-TYFTQSRNLQEF-6655	A24	6637	6646	14 (3)	Australia and New Zealand, Northern America, Western Asia	None
ORF1ab	6644-TYFTQSRNL-6652	A24	6651	6739	14 (1)	Northern America	None
ORF1ab	6644-TYFTQSRNLQEF-6655	A24	6651	6739	14 (1)	Northern America	None
ORF1ab	6653-QEFKPRSQM-6661	B44	6651	6739	14 (1)	Northern America	None
ORF1ab	6669-AMDEFIERY-6677	A01	6651	6739	14 (1)	Northern America	None
ORF1ab	6671-DEFIERYKL-6679	B44	6651	6739	14 (1)	Northern America	None
ORF1ab	6676-RYKLEGYAF-6684	A24	6651	6739	14 (1)	Northern America	None
ORF1ab	6681-GYAFEHIVY-6689	A01 A24,A24	6651	6739	14 (1)	Northern America	None
ORF1ab	6688-VYGDFSHSQL-6697	A24	6651	6739	14 (1)	Northern America	None
ORF1ab	6695-SQLGGLHLL-6703	A02,B27	6651	6739	14 (1)	Northern America	None
ORF1ab	6709-RFKESPFEL-6717	A24	6651	6739	14 (1)	Northern America	None
ORF1ab	6715-FELEDFIPM-6723	B44	6651	6739	14 (1)	Northern America	None
ORF1ab	6958-KLALGGSVAI-6967	A02	6966	7037	14 (2)	Australia and New Zealand, Northern America	None
ORF1ab	6966-AIKITEHSW-6974	B58	6966	7037	14 (2)	Australia and New Zealand, Northern America	None
ORF1ab	7014-REQIDGYVM-7022	B44	6966	7037	14 (2)	Australia and New Zealand, Northern America	None
ORF1ab	7029-WRNTNPIQL-7037	B27	6966	7037	14 (2)	Australia and New Zealand, Northern America	None
ORF1ab	7031-NTNPIQLSSY-7040	A01	6966	7037	14 (2)	Australia and New Zealand, Northern America	None
ORF1ab	6958-KLALGGSVAI-6967	A02	6967	6973	14 (1)	Northern America	None
ORF1ab	7014-REQIDGYVM-7022	B44	7022	7022	14 (1)	Northern America	None
ORF1ab	7020-YVMHANYIF-7028	A01	7022	7022	14 (1)	Northern America	None
ORF1ab	7029-WRNTNPIQL-7037	B27	7022	7041	14 (1)	Northern America	None
ORF1ab	7031-NTNPIQLSSY-7040	A01	7022	7041	14 (1)	Northern America	None
ORF1ab	7029-WRNTNPIQL-7037	B27	7033	7034	14 (1)	Northern America	None
ORF1ab	7031-NTNPIQLSSY-7040	A01,B58	7033	7034	14 (1)	Northern America	None
ORF1ab	7031-NTNPIQLSSY-7040	A01,B58	7034	7041	14 (2)	Northern Africa, Northern America	None
ORF1ab	7035-IQLSSYSLF-7043	B27	7034	7041	14 (2)	Northern Africa, Northern America	None
ORF1ab	7040-YSLFDMSKF-7048	B58	7034	7041	14 (2)	Northern Africa, Northern America	None
ORF1ab	7035-IQLSSYSLF-7043	B27	7041	7041	14 (2)	Australia and New Zealand, Northern America	None
ORF3a	134-RSKNPLLYDA-143	A01 A03	136	136	14 (4)	Eastern Africa, Northern America, Southern Asia, Southern Europe	None
ORF7a	85-KLFIRQEEV-93	A02	86	86	14 (1)	Northern America	None
S	24-LPPAYTNSF-32	B07	1	32	14 (1)	Northern America	None
S	28-YTNSFTRGVY-37	A01	1	32	14 (1)	Northern America	None
S	30-NSFTRGVYY-38	A01 A24	1	32	14 (1)	Northern America	None
S	142-GVYYHKNNK-150	A03	140	144	14 (2)	Australia and New Zealand, Northern America	None
S	143-VYYHKNNKSW-152	A24	140	144	14 (2)	Australia and New Zealand, Northern America	None
S	144-YYHKNNKSW-152	A24	140	144	14 (2)	Australia and New Zealand, Northern America	None
S	162-SANNCTFEY-170	B07	157	167	14 (2)	Australia and New Zealand, Northern America	None
S	240-TLLALHRSY-248	B62	247	253	14 (1)	Northern America	lambda
S	247-SYLTPGDSSSGW-258	A24	247	253	14 (1)	Northern America	lambda
S	247-SYLTPGDSSSGW-258	A24	258	260	14 (2)	Australia and New Zealand, Northern America	None
S	302-TLKSFTVEK-310	A01 A03	306	306	14 (2)	Australia and New Zealand, Northern America	None
S	302-TLKSFTVEK-310	A01 A03	308	308	14 (3)	Australia and New Zealand, Eastern Europe, Northern America	None
S	360-NCVADYSVLY-369	A01,A01 A24	360	386	14 (1)	Western Asia	None
S	361-CVADYSVLY-369	A01,A01 A24	360	386	14 (1)	Western Asia	None
S	496-GFQPTNGVGY-505	A01 A24	498	523	14 (1)	Australia and New Zealand	None
S	497-FQPTNGVGY-505	B27	498	523	14 (1)	Australia and New Zealand	None
ORF1ab	258-KLAKKFDTF-266	A24,B62	266	266	13 (3)	Northern Africa, Northern America, Southern Asia	None
ORF1ab	265-TFNGECPNF-273	A24	266	266	13 (3)	Northern Africa, Northern America, Southern Asia	None
ORF1ab	265-TFNGECPNFVF-275	A24	266	266	13 (3)	Northern Africa, Northern America, Southern Asia	None
ORF1ab	634-KFKEGVEFL-642	A24	641	641	13 (2)	Australia and New Zealand, Northern America	None
ORF1ab	641-FLRDGWEIV-649	A02	641	641	13 (2)	Australia and New Zealand, Northern America	None
ORF1ab	825-FGDDTVIEV-833	A02	829	860	13 (1)	Northern America	None
ORF1ab	829-TVIEVQGYK-837	A03	829	860	13 (1)	Northern America	None
ORF1ab	831-IEVQGYKSV-839	B44	829	860	13 (1)	Northern America	None
ORF1ab	833-VQGYKSVNITF-843	A24	829	860	13 (1)	Northern America	None
ORF1ab	834-QGYKSVNITF-843	A24	829	860	13 (1)	Northern America	None
ORF1ab	835-GYKSVNITF-843	A24	829	860	13 (1)	Northern America	None
ORF1ab	837-KSVNITFEL-845	B58	829	860	13 (1)	Northern America	None
ORF1ab	843-FELDERIDKV-852	A02	829	860	13 (1)	Northern America	None
ORF1ab	860-YTVELGTEV-868	A02	829	860	13 (1)	Northern America	None
ORF1ab	979-WLDDDSQQTV-988	A02	973	1073	13 (1)	Northern America	None
ORF1ab	994-SEDNQTTTI-1002	B44	973	1073	13 (1)	Northern America	None
ORF1ab	1004-TIVEVQPQL-1012	A02	973	1073	13 (1)	Northern America	None
ORF1ab	1006-VEVQPQLEM-1014	B44	973	1073	13 (1)	Northern America	None
ORF1ab	1012-LEMELTPVV-1020	B44	973	1073	13 (1)	Northern America	None
ORF1ab	1017-TPVVQTIEV-1025	B07	973	1073	13 (1)	Northern America	None
ORF1ab	1031-YLKLTDNVY-1039	B27,B62	973	1073	13 (1)	Northern America	None
ORF1ab	1031-YLKLTDNVYI-1040	A02	973	1073	13 (1)	Northern America	None
ORF1ab	1038-VYIKNADIV-1046	A24	973	1073	13 (1)	Northern America	None
ORF1ab	1051-KVKPTVVVNA-1060	A01 A03	973	1073	13 (1)	Northern America	None
ORF1ab	1056-VVVNAANVY-1064	B58,B62	973	1073	13 (1)	Northern America	None
ORF1ab	1971-DYKHYTPSF-1979	A24	1977	1978	13 (1)	Northern America	None
ORF1ab	2323-LVAEWFLAY-2331	A01	2328	2329	13 (1)	Northern America	None
ORF1ab	2788-YLITPVHVM-2796	B62	2791	2791	13 (2)	Australia and New Zealand, Northern America	None
ORF1ab	2788-YLITPVHVM-2796	B62	2796	2810	13 (2)	Australia and New Zealand, Northern America	None
ORF1ab	2801-DFSSEIIGY-2809	A01 A24	2796	2810	13 (2)	Australia and New Zealand, Northern America	None
ORF1ab	2804-SEIIGYKAI-2812	B44	2796	2810	13 (2)	Australia and New Zealand, Northern America	None
ORF1ab	2801-DFSSEIIGY-2809	A01 A24	2797	2880	13 (1)	Australia and New Zealand	None
ORF1ab	2802-FSSEIIGYK-2810	A03	2797	2880	13 (1)	Australia and New Zealand	None
ORF1ab	2804-SEIIGYKAI-2812	B44	2797	2880	13 (1)	Australia and New Zealand	None
ORF1ab	2810-KAIDGGVTR-2818	A03	2797	2880	13 (1)	Australia and New Zealand	None
ORF1ab	2837-WFSQRGGSY-2845	A01 A24	2797	2880	13 (1)	Australia and New Zealand	None
ORF1ab	3485-RFTTTLNDF-3493	A24	3491	3491	13 (3)	Australia and New Zealand, Northern America, Southern Asia	None
ORF1ab	3492-DFNLVAMKY-3500	A01 A24	3497	3580	13 (2)	Australia and New Zealand, Northern America	None
ORF1ab	3494-NLVAMKYNY-3502	A01 A24	3497	3580	13 (2)	Australia and New Zealand, Northern America	None
ORF1ab	3542-RTILGSALL-3550	B58	3497	3580	13 (2)	Australia and New Zealand, Northern America	None
ORF1ab	3566-VTFQSAVKR-3574	A03	3497	3580	13 (2)	Australia and New Zealand, Northern America	None
ORF1ab	3572-VKRTIKGTHHW-3582	B58	3497	3580	13 (2)	Australia and New Zealand, Northern America	None
ORF1ab	3573-KRTIKGTHHW-3582	B58	3497	3580	13 (2)	Australia and New Zealand, Northern America	None
ORF1ab	4419-STDVVYRAF-4427	B58	4426	4449	13 (2)	Australia and New Zealand, Northern America	None
ORF1ab	4422-VVYRAFDIY-4430	B58	4426	4449	13 (2)	Australia and New Zealand, Northern America	None
ORF1ab	4427-FDIYNDKVAGF-4437	A24	4426	4449	13 (2)	Australia and New Zealand, Northern America	None
ORF1ab	4429-IYNDKVAGF-4437	A24	4426	4449	13 (2)	Australia and New Zealand, Northern America	None
ORF1ab	4429-IYNDKVAGFAKF-4440	A24	4426	4449	13 (2)	Australia and New Zealand, Northern America	None
ORF1ab	4716-TSFGPLVRK-4724	A01 A03,A03	4722	4722	13 (2)	Australia and New Zealand, Southeastern Asia	None
ORF1ab	6343-SLYVNKHAF-6351	B27,B62	6343	6366	13 (1)	Northern America	None
ORF1ab	6363-NLKQLPFFY-6371	A01 A24	6343	6366	13 (1)	Northern America	None
ORF1ab	6353-TPAFDKSAF-6361	B07	6343	6435	13 (1)	Northern America	None
ORF1ab	6363-NLKQLPFFY-6371	A01 A24	6343	6435	13 (1)	Northern America	None
ORF1ab	6419-YLDAYNMMI-6427	A02	6343	6435	13 (1)	Northern America	None
ORF1ab	6425-MMISAGFSL-6433	A02	6343	6435	13 (1)	Northern America	None
ORF1ab	6434-WVYKQFDTY-6442	A01,A01 A24	6343	6435	13 (1)	Northern America	None
ORF1ab	6343-SLYVNKHAF-6351	B27,B62	6345	6376	13 (1)	Northern America	None
ORF1ab	6353-TPAFDKSAF-6361	B07	6345	6376	13 (1)	Northern America	None
ORF1ab	6363-NLKQLPFFY-6371	A01 A24	6345	6376	13 (1)	Northern America	None
ORF1ab	6343-SLYVNKHAF-6351	B62	6347	6348	13 (1)	Northern America	None
ORF1ab	6412-HANEYRLYL-6420	B58	6406	6429	13 (1)	Northern America	None
ORF1ab	6417-RLYLDAYNMM-6426	A24	6406	6429	13 (1)	Northern America	None
ORF1ab	6418-LYLDAYNMM-6426	A24	6406	6429	13 (1)	Northern America	None
ORF1ab	6418-LYLDAYNMMI-6427	A24	6406	6429	13 (1)	Northern America	None
ORF1ab	6422-AYNMMISAGF-6431	A24	6406	6429	13 (1)	Northern America	None
ORF1ab	6426-MISAGFSLW-6434	B58	6406	6429	13 (1)	Northern America	None
ORF1ab	6412-HANEYRLYL-6420	B58	6415	6417	13 (1)	Northern America	None
ORF1ab	6417-RLYLDAYNMM-6426	A24	6417	6429	13 (1)	Northern America	None
ORF1ab	6418-LYLDAYNMM-6426	A24	6417	6429	13 (1)	Northern America	None
ORF1ab	6418-LYLDAYNMMI-6427	A24	6417	6429	13 (1)	Northern America	None
ORF1ab	6419-YLDAYNMMI-6427	A02	6417	6429	13 (1)	Northern America	None
ORF1ab	6422-AYNMMISAGF-6431	A24	6417	6429	13 (1)	Northern America	None
ORF1ab	6425-MMISAGFSL-6433	A02	6417	6429	13 (1)	Northern America	None
ORF1ab	6434-WVYKQFDTY-6442	A01,A01 A24	6436	6436	13 (2)	Australia and New Zealand, Northern America	None
ORF1ab	6606-SVGPKQASL-6614	B08	6557	6639	13 (1)	Northern America	None
ORF1ab	6623-AVKTQFNYY-6631	A01	6557	6639	13 (1)	Northern America	None
ORF1ab	6625-KTQFNYYKK-6633	A03	6557	6639	13 (1)	Northern America	None
ORF1ab	6633-KVDGVVQQL-6641	A02	6557	6639	13 (1)	Northern America	None
ORF1ab	6637-VVQQLPETY-6645	A01 A24	6557	6639	13 (1)	Northern America	None
ORF1ab	6606-SVGPKQASL-6614	B08	6611	6646	13 (2)	Australia and New Zealand, Northern America	None
ORF1ab	6623-AVKTQFNYY-6631	A01	6611	6646	13 (2)	Australia and New Zealand, Northern America	None
ORF1ab	6625-KTQFNYYKK-6633	A03	6611	6646	13 (2)	Australia and New Zealand, Northern America	None
ORF1ab	6633-KVDGVVQQL-6641	A02	6611	6646	13 (2)	Australia and New Zealand, Northern America	None
ORF1ab	6637-VVQQLPETY-6645	A01 A24	6611	6646	13 (2)	Australia and New Zealand, Northern America	None
ORF1ab	6644-TYFTQSRNL-6652	A24	6611	6646	13 (2)	Australia and New Zealand, Northern America	None
ORF1ab	6644-TYFTQSRNLQEF-6655	A24	6611	6646	13 (2)	Australia and New Zealand, Northern America	None
ORF1ab	6929-MYDPKTKNV-6937	A24	6934	6934	13 (4)	Australia and New Zealand, Northern America, South America, Western Africa	None
ORF1ab	6972-HSWNADLYK-6980	A03	6966	6985	13 (1)	Northern America	None
ORF1ab	6973-SWNADLYKL-6981	A24	6966	6985	13 (1)	Northern America	None
ORF1ab	6958-KLALGGSVAI-6967	A02	6967	6978	13 (2)	Australia and New Zealand, Northern America	None
ORF1ab	6966-AIKITEHSW-6974	B58	6967	6978	13 (2)	Australia and New Zealand, Northern America	None
ORF1ab	6966-AIKITEHSW-6974	B58	6968	6979	13 (1)	Northern America	None
ORF1ab	6973-SWNADLYKL-6981	A24	6968	6979	13 (1)	Northern America	None
ORF1ab	6972-HSWNADLYK-6980	A03	6976	6976	13 (1)	Northern America	None
ORF1ab	6972-HSWNADLYK-6980	A03	6980	6980	13 (2)	Central America, Northern America	None
ORF1ab	7014-REQIDGYVM-7022	B44	7018	7034	13 (1)	Northern America	None
ORF1ab	7029-WRNTNPIQL-7037	B27	7018	7034	13 (1)	Northern America	None
ORF1ab	7031-NTNPIQLSSY-7040	A01,B58	7018	7034	13 (1)	Northern America	None
ORF1ab	7014-REQIDGYVM-7022	B44	7020	7096	13 (1)	Northern America	None
ORF1ab	7019-GYVMHANYI-7027	A24	7020	7096	13 (1)	Northern America	None
ORF1ab	7019-GYVMHANYIF-7028	A24	7020	7096	13 (1)	Northern America	None
ORF1ab	7020-YVMHANYIF-7028	A01,B07	7020	7096	13 (1)	Northern America	None
ORF1ab	7021-VMHANYIFW-7029	A24	7020	7096	13 (1)	Northern America	None
ORF1ab	7029-WRNTNPIQL-7037	B27	7020	7096	13 (1)	Northern America	None
ORF1ab	7031-NTNPIQLSSY-7040	A01,B58	7020	7096	13 (1)	Northern America	None
ORF1ab	7035-IQLSSYSLF-7043	B27	7020	7096	13 (1)	Northern America	None
ORF1ab	7039-SYSLFDMSKF-7048	A24	7020	7096	13 (1)	Northern America	None
ORF1ab	7040-YSLFDMSKF-7048	B58	7020	7096	13 (1)	Northern America	None
ORF1ab	7020-YVMHANYIF-7028	A01	7021	7041	13 (1)	Northern America	None
ORF1ab	7029-WRNTNPIQL-7037	B27	7021	7041	13 (1)	Northern America	None
ORF1ab	7031-NTNPIQLSSY-7040	A01,B58	7021	7041	13 (1)	Northern America	None
ORF1ab	7040-YSLFDMSKF-7048	B58	7021	7041	13 (1)	Northern America	None
S	257-GWTAGAAAY-265	A01 A24	260	282	13 (2)	Australia and New Zealand, Northern America	None
S	257-GWTAGAAAYY-266	A01	260	282	13 (2)	Australia and New Zealand, Northern America	None
S	258-WTAGAAAYY-266	A01,A01 A24	260	282	13 (2)	Australia and New Zealand, Northern America	None
S	261-GAAAYYVGY-269	B58	260	282	13 (2)	Australia and New Zealand, Northern America	None
S	264-AYYVGYLQPRTF-275	A24	260	282	13 (2)	Australia and New Zealand, Northern America	None
S	265-YYVGYLQPRTF-275	A24	260	282	13 (2)	Australia and New Zealand, Northern America	None
S	267-VGYLQPRTF-275	B58	260	282	13 (2)	Australia and New Zealand, Northern America	None
S	267-VGYLQPRTFL-276	A24	260	282	13 (2)	Australia and New Zealand, Northern America	None
S	268-GYLQPRTFL-276	A24	260	282	13 (2)	Australia and New Zealand, Northern America	None
S	268-GYLQPRTFLL-277	A24	260	282	13 (2)	Australia and New Zealand, Northern America	None
S	269-YLQPRTFL-276	B08	260	282	13 (2)	Australia and New Zealand, Northern America	None
S	269-YLQPRTFLL-277	A02,A24,B08	260	282	13 (2)	Australia and New Zealand, Northern America	None
S	257-GWTAGAAAY-265	A01 A24	260	286	13 (2)	Australia and New Zealand, Northern America	None
S	257-GWTAGAAAYY-266	A01	260	286	13 (2)	Australia and New Zealand, Northern America	None
S	258-WTAGAAAYY-266	A01,A01 A24	260	286	13 (2)	Australia and New Zealand, Northern America	None
S	261-GAAAYYVGY-269	B58	260	286	13 (2)	Australia and New Zealand, Northern America	None
S	264-AYYVGYLQPRTF-275	A24	260	286	13 (2)	Australia and New Zealand, Northern America	None
S	265-YYVGYLQPRTF-275	A24	260	286	13 (2)	Australia and New Zealand, Northern America	None
S	267-VGYLQPRTF-275	B58	260	286	13 (2)	Australia and New Zealand, Northern America	None
S	267-VGYLQPRTFL-276	A24	260	286	13 (2)	Australia and New Zealand, Northern America	None
S	268-GYLQPRTFL-276	A24	260	286	13 (2)	Australia and New Zealand, Northern America	None
S	268-GYLQPRTFLL-277	A24	260	286	13 (2)	Australia and New Zealand, Northern America	None
S	269-YLQPRTFL-276	B08	260	286	13 (2)	Australia and New Zealand, Northern America	None
S	269-YLQPRTFLL-277	A02,A24,B08	260	286	13 (2)	Australia and New Zealand, Northern America	None
S	312-IYQTSNFRV-320	A24	315	315	13 (2)	Australia and New Zealand, Northern America	None
S	444-KVGGNYNYLY-453	A01	444	447	13 (2)	Australia and New Zealand, Northern America	None
S	445-VGGNYNYLY-453	A01	444	447	13 (2)	Australia and New Zealand, Northern America	None
S	755-QYGSFCTQL-763	A24	760	761	13 (1)	Northern America	None
N	361-KTFPPTEPK-369	A01 A03	368	378	12 (1)	Northern America	None
ORF1ab	15-QLSLPVLQV-23	A02	1	23	12 (1)	Northern America	None
ORF1ab	515-KAKKGAWNI-523	B58	516	516	12 (3)	Australia and New Zealand, Northern Africa, Northern America	None
ORF1ab	515-KAKKGAWNI-523	B58	520	520	12 (1)	Northern America	None
ORF1ab	1277-TFLKKDAPY-1285	A01 A24	1283	1283	12 (2)	Australia and New Zealand, Northern America	None
ORF1ab	1462-AARYMRSLK-1470	A01 A03	1466	1466	12 (2)	Australia and New Zealand, Northern America	None
ORF1ab	1951-ASRELKVTF-1959	B58	1898	1968	12 (1)	Northern America	None
ORF1ab	1960-FPDLNGDVV-1968	B07	1898	1968	12 (1)	Northern America	None
ORF1ab	1967-VVAIDYKHY-1975	B58	1898	1968	12 (1)	Northern America	None
ORF1ab	1967-VVAIDYKHY-1975	B58	1968	1969	12 (1)	Northern America	None
ORF1ab	2214-SFNYLKSPNF-2223	A24	2199	2264	12 (1)	Northern America	None
ORF1ab	2216-NYLKSPNF-2223	A24	2199	2264	12 (1)	Northern America	None
ORF1ab	2242-SLIYSTAAL-2250	A02	2199	2264	12 (1)	Northern America	None
ORF1ab	2244-IYSTAALGV-2252	A24	2199	2264	12 (1)	Northern America	None
ORF1ab	2208-KFCLEASFNY-2217	A01 A24	2202	2257	12 (1)	Northern America	None
ORF1ab	2209-FCLEASFNY-2217	A01 A24	2202	2257	12 (1)	Northern America	None
ORF1ab	2214-SFNYLKSPNF-2223	A24	2202	2257	12 (1)	Northern America	None
ORF1ab	2216-NYLKSPNF-2223	A24	2202	2257	12 (1)	Northern America	None
ORF1ab	2237-SVCLGSLIY-2245	A01 A24	2202	2257	12 (1)	Northern America	None
ORF1ab	2242-SLIYSTAAL-2250	A02	2202	2257	12 (1)	Northern America	None
ORF1ab	2244-IYSTAALGV-2252	A24	2202	2257	12 (1)	Northern America	None
ORF1ab	2254-MSNLGMPSY-2262	A01	2202	2257	12 (1)	Northern America	None
ORF1ab	2214-SFNYLKSPNF-2223	A24	2202	2259	12 (2)	Australia and New Zealand, Northern America	None
ORF1ab	2216-NYLKSPNF-2223	A24	2202	2259	12 (2)	Australia and New Zealand, Northern America	None
ORF1ab	2242-SLIYSTAAL-2250	A02	2202	2259	12 (2)	Australia and New Zealand, Northern America	None
ORF1ab	2244-IYSTAALGV-2252	A24	2202	2259	12 (2)	Australia and New Zealand, Northern America	None
ORF1ab	2624-VSLDNVLSTF-2633	B58	2625	2625	12 (2)	Australia and New Zealand, Northern America	None
ORF1ab	2801-DFSSEIIGY-2809	A01 A24	2797	2821	12 (2)	Australia and New Zealand, Northern America	None
ORF1ab	2802-FSSEIIGYK-2810	A03	2797	2821	12 (2)	Australia and New Zealand, Northern America	None
ORF1ab	2804-SEIIGYKAI-2812	B44	2797	2821	12 (2)	Australia and New Zealand, Northern America	None
ORF1ab	2810-KAIDGGVTR-2818	A03	2797	2821	12 (2)	Australia and New Zealand, Northern America	None
ORF1ab	3202-TQYNRYLAL-3210	B08	3209	3209	12 (4)	Australia and New Zealand, Northern America, Western Africa, Western Europe	None
ORF1ab	3206-RYLALYNKY-3214	A24	3209	3209	12 (4)	Australia and New Zealand, Northern America, Western Africa, Western Europe	None
ORF1ab	3492-DFNLVAMKY-3500	A01 A24	3498	3580	12 (2)	Australia and New Zealand, Northern America	None
ORF1ab	3494-NLVAMKYNY-3502	A01 A24	3498	3580	12 (2)	Australia and New Zealand, Northern America	None
ORF1ab	3542-RTILGSALL-3550	B58	3498	3580	12 (2)	Australia and New Zealand, Northern America	None
ORF1ab	3566-VTFQSAVKR-3574	A03	3498	3580	12 (2)	Australia and New Zealand, Northern America	None
ORF1ab	3571-AVKRTIKGTHHW-3582	B58	3498	3580	12 (2)	Australia and New Zealand, Northern America	None
ORF1ab	3572-VKRTIKGTHHW-3582	B58	3498	3580	12 (2)	Australia and New Zealand, Northern America	None
ORF1ab	3573-KRTIKGTHHW-3582	B58	3498	3580	12 (2)	Australia and New Zealand, Northern America	None
ORF1ab	3574-RTIKGTHHW-3582	B58	3498	3580	12 (2)	Australia and New Zealand, Northern America	None
ORF1ab	3753-FLARGIVFM-3761	A02	3754	3754	12 (2)	Australia and New Zealand, Northern Africa	None
ORF1ab	4391-LQSADAQSF-4399	B27	4372	4454	12 (2)	Australia and New Zealand, Northern America	None
ORF1ab	4417-GTSTDVVYR-4425	A03	4372	4454	12 (2)	Australia and New Zealand, Northern America	None
ORF1ab	4419-STDVVYRAF-4427	B58	4372	4454	12 (2)	Australia and New Zealand, Northern America	None
ORF1ab	4422-VVYRAFDIY-4430	B58	4372	4454	12 (2)	Australia and New Zealand, Northern America	None
ORF1ab	4425-RAFDIYNDK-4433	A03	4372	4454	12 (2)	Australia and New Zealand, Northern America	None
ORF1ab	4427-FDIYNDKVAGF-4437	A24	4372	4454	12 (2)	Australia and New Zealand, Northern America	None
ORF1ab	4429-IYNDKVAGF-4437	A24	4372	4454	12 (2)	Australia and New Zealand, Northern America	None
ORF1ab	4429-IYNDKVAGFAKF-4440	A24	4372	4454	12 (2)	Australia and New Zealand, Northern America	None
ORF1ab	5532-AVVYRGTTTY-5541	A01	5514	5608	12 (1)	Northern America	None
ORF1ab	5533-VVYRGTTTY-5541	A01,A01 A24,B07,B62	5514	5608	12 (1)	Northern America	None
ORF1ab	5533-VVYRGTTTYK-5542	A01 A03	5514	5608	12 (1)	Northern America	None
ORF1ab	5534-VYRGTTTYK-5542	A01 A03	5514	5608	12 (1)	Northern America	None
ORF1ab	5542-KLNVGDYFV-5550	A02	5514	5608	12 (1)	Northern America	None
ORF1ab	5557-MPLSAPTL-5564	B07	5514	5608	12 (1)	Northern America	None
ORF1ab	5557-MPLSAPTLV-5565	B07	5514	5608	12 (1)	Northern America	None
ORF1ab	5563-TLVPQEHYV-5571	A02	5514	5608	12 (1)	Northern America	None
ORF1ab	5565-VPQEHYVRI-5573	B07	5514	5608	12 (1)	Northern America	None
ORF1ab	5569-HYVRITGLY-5577	A01 A24	5514	5608	12 (1)	Northern America	None
ORF1ab	5585-EFSSNVANY-5593	A01 A24	5514	5608	12 (1)	Northern America	None
ORF1ab	5592-NYQKVGMQKY-5601	A01 A24	5514	5608	12 (1)	Northern America	None
ORF1ab	5593-YQKVGMQKY-5601	B27,B62	5514	5608	12 (1)	Northern America	None
ORF1ab	5596-VGMQKYSTL-5604	B08	5514	5608	12 (1)	Northern America	None
ORF1ab	6107-VFVLWAHGF-6115	A24	6113	6113	12 (2)	Northern America, Southern Asia	None
ORF1ab	6292-FYSYATHSDKF-6302	A24	6302	6302	12 (2)	Eastern Europe, Northern America	None
ORF1ab	6293-YSYATHSDKF-6302	A24	6302	6302	12 (2)	Eastern Europe, Northern America	None
ORF1ab	6294-SYATHSDKF-6302	A24	6302	6302	12 (2)	Eastern Europe, Northern America	None
ORF1ab	6301-KFTDGVCLF-6309	A24	6302	6302	12 (2)	Eastern Europe, Northern America	None
ORF1ab	6343-SLYVNKHAF-6351	B27,B62	6343	6354	12 (1)	Northern America	None
ORF1ab	6343-SLYVNKHAF-6351	B27,B62	6343	6398	12 (1)	Northern America	None
ORF1ab	6353-TPAFDKSAF-6361	B07	6343	6398	12 (1)	Northern America	None
ORF1ab	6363-NLKQLPFFY-6371	A01 A24	6343	6398	12 (1)	Northern America	None
ORF1ab	6343-SLYVNKHAF-6351	B27,B62	6343	6407	12 (1)	Northern America	None
ORF1ab	6353-TPAFDKSAF-6361	B07	6343	6407	12 (1)	Northern America	None
ORF1ab	6363-NLKQLPFFY-6371	A01 A24	6343	6407	12 (1)	Northern America	None
ORF1ab	6419-YLDAYNMMI-6427	A02	6343	6433	12 (1)	Northern America	None
ORF1ab	6425-MMISAGFSL-6433	A02	6343	6433	12 (1)	Northern America	None
ORF1ab	6427-ISAGFSLW-6434	B58	6343	6433	12 (1)	Northern America	None
ORF1ab	6353-TPAFDKSAF-6361	B07	6345	6379	12 (1)	Northern America	None
ORF1ab	6363-NLKQLPFFY-6371	A01 A24	6345	6379	12 (1)	Northern America	None
ORF1ab	6343-SLYVNKHAF-6351	B62	6346	6348	12 (1)	Northern America	None
ORF1ab	6343-SLYVNKHAF-6351	B27,B62	6346	6367	12 (2)	Northern America, Western Asia	None
ORF1ab	6412-HANEYRLYL-6420	B58	6412	6413	12 (1)	Northern America	None
ORF1ab	6412-HANEYRLYL-6420	B58	6417	6417	12 (1)	Northern America	None
ORF1ab	6417-RLYLDAYNMM-6426	A24	6417	6431	12 (1)	Northern America	None
ORF1ab	6418-LYLDAYNMM-6426	A24	6417	6431	12 (1)	Northern America	None
ORF1ab	6418-LYLDAYNMMI-6427	A24	6417	6431	12 (1)	Northern America	None
ORF1ab	6419-YLDAYNMMI-6427	A02	6417	6431	12 (1)	Northern America	None
ORF1ab	6422-AYNMMISAGF-6431	A24	6417	6431	12 (1)	Northern America	None
ORF1ab	6425-MMISAGFSL-6433	A02	6417	6431	12 (1)	Northern America	None
ORF1ab	6419-YLDAYNMMI-6427	A02	6418	6436	12 (2)	Australia and New Zealand, Northern America	None
ORF1ab	6425-MMISAGFSL-6433	A02	6418	6436	12 (2)	Australia and New Zealand, Northern America	None
ORF1ab	6434-WVYKQFDTY-6442	A01,A01 A24	6418	6436	12 (2)	Australia and New Zealand, Northern America	None
ORF1ab	6425-MMISAGFSL-6433	A02	6432	6432	12 (1)	Northern America	None
ORF1ab	6623-AVKTQFNYY-6631	A01	6623	6623	12 (2)	Australia and New Zealand, Northern America	None
ORF1ab	6653-QEFKPRSQM-6661	B44	6657	6657	12 (2)	Australia and New Zealand, Northern America	None
ORF1ab	6958-KLALGGSVAI-6967	A02	6961	6980	12 (1)	Northern America	None
ORF1ab	6973-SWNADLYKL-6981	A24	6961	6980	12 (1)	Northern America	None
ORF1ab	6973-SWNADLYKL-6981	A24	6968	7036	12 (1)	Northern America	None
ORF1ab	7014-REQIDGYVM-7022	B44	6968	7036	12 (1)	Northern America	None
ORF1ab	7019-GYVMHANYI-7027	A24	6968	7036	12 (1)	Northern America	None
ORF1ab	7019-GYVMHANYIF-7028	A24	6968	7036	12 (1)	Northern America	None
ORF1ab	7021-VMHANYIFW-7029	A24	6968	7036	12 (1)	Northern America	None
ORF1ab	7029-WRNTNPIQL-7037	B27	6968	7036	12 (1)	Northern America	None
ORF1ab	7031-NTNPIQLSSY-7040	A01	6968	7036	12 (1)	Northern America	None
ORF1ab	6965-VAIKITEHSW-6974	B58	6969	6975	12 (1)	Northern America	None
ORF1ab	6966-AIKITEHSW-6974	B58	6969	6975	12 (1)	Northern America	None
ORF1ab	6973-SWNADLYKL-6981	A24	6969	6975	12 (1)	Northern America	None
ORF1ab	7020-YVMHANYIF-7028	B07	7024	7024	12 (2)	Australia and New Zealand, Northern America	None
ORF1ab	7031-NTNPIQLSSY-7040	A01	7038	7040	12 (1)	Northern America	None
ORF1ab	7035-IQLSSYSLF-7043	B27	7038	7040	12 (1)	Northern America	None
ORF1ab	7039-SYSLFDMSKF-7048	A24	7038	7040	12 (1)	Northern America	None
ORF3a	134-RSKNPLLYDA-143	A01 A03	135	135	12 (2)	Australia and New Zealand, Northern America	None
S	30-NSFTRGVYY-38	A01 A24	31	35	12 (2)	Central America, Northern America	None
S	142-GVYYHKNNK-150	A03	147	147	12 (2)	Northern Africa, Northern America	None
S	257-GWTAGAAAY-265	A01 A24	259	270	12 (3)	Australia and New Zealand, Northern America, Western Africa	None
S	257-GWTAGAAAYY-266	A01	259	270	12 (3)	Australia and New Zealand, Northern America, Western Africa	None
S	258-WTAGAAAYY-266	A01,A01 A24	259	270	12 (3)	Australia and New Zealand, Northern America, Western Africa	None
S	269-YLQPRTFL-276	B08	259	270	12 (3)	Australia and New Zealand, Northern America, Western Africa	None
S	269-YLQPRTFLL-277	A02,B08	259	270	12 (3)	Australia and New Zealand, Northern America, Western Africa	None
S	269-YLQPRTFL-276	B08	272	287	12 (2)	Australia and New Zealand, Northern America	None
S	269-YLQPRTFLL-277	B08	272	287	12 (2)	Australia and New Zealand, Northern America	None
S	312-IYQTSNFRV-320	A24	311	321	12 (2)	Australia and New Zealand, Northern America	None
S	496-GFQPTNGVGY-505	A01 A24	500	521	12 (2)	Australia and New Zealand, Northern America	None
S	497-FQPTNGVGY-505	B27	500	521	12 (2)	Australia and New Zealand, Northern America	None
S	506-QPYRVVVL-513	B07	500	521	12 (2)	Australia and New Zealand, Northern America	None
S	504-GYQPYRVVV-512	A24	511	523	12 (1)	Australia and New Zealand	None
S	504-GYQPYRVVVL-513	A24	511	523	12 (1)	Australia and New Zealand	None
S	504-GYQPYRVVVLSF-515	A24	511	523	12 (1)	Australia and New Zealand	None
S	507-PYRVVVLSF-515	A24	511	523	12 (1)	Australia and New Zealand	None
ORF1ab	15-QLSLPVLQV-23	A02	22	22	11 (2)	Australia and New Zealand, Northern America	None
ORF1ab	255-FEIKLAKKF-263	B44	261	261	11 (1)	Northern America	None
ORF1ab	258-KLAKKFDTF-266	A24,B62	261	261	11 (1)	Northern America	None
ORF1ab	296-FMGRIRSVY-304	B62	302	302	11 (3)	Australia and New Zealand, Northern Africa, Northern America	None
ORF1ab	299-RIRSVYPVA-307	A01 A03	302	302	11 (3)	Australia and New Zealand, Northern Africa, Northern America	None
ORF1ab	479-SFSASTSAF-487	A24	453	483	11 (1)	Northern America	None
ORF1ab	951-TEDDYQGKPLEF-962	A24	960	960	11 (1)	Northern America	None
ORF1ab	954-DYQGKPLEF-962	A24	960	960	11 (1)	Northern America	None
ORF1ab	1462-AARYMRSLK-1470	A01 A03	1462	1462	11 (1)	Northern America	None
ORF1ab	1851-ALLTKSSEY-1859	A01 A24	1854	1854	11 (3)	Australia and New Zealand, Northern America, Western Africa	None
ORF1ab	2098-AYVDNSSLTI-2107	A24	2088	2160	11 (1)	Northern America	None
ORF1ab	2099-YVDNSSLTI-2107	A02	2088	2160	11 (1)	Northern America	None
ORF1ab	2106-TIKKPNEL-2113	B08	2088	2160	11 (1)	Northern America	None
ORF1ab	2111-NELSRVLGL-2119	B44	2088	2160	11 (1)	Northern America	None
ORF1ab	2120-KTLATHGLA-2128	A01 A03	2088	2160	11 (1)	Northern America	None
ORF1ab	2127-LAAVNSVPW-2135	B58	2088	2160	11 (1)	Northern America	None
ORF1ab	2132-SVPWDTIANY-2141	A01	2088	2160	11 (1)	Northern America	None
ORF1ab	2214-SFNYLKSPNF-2223	A24	2203	2259	11 (2)	Australia and New Zealand, Northern America	None
ORF1ab	2216-NYLKSPNF-2223	A24	2203	2259	11 (2)	Australia and New Zealand, Northern America	None
ORF1ab	2242-SLIYSTAAL-2250	A02	2203	2259	11 (2)	Australia and New Zealand, Northern America	None
ORF1ab	2244-IYSTAALGV-2252	A24	2203	2259	11 (2)	Australia and New Zealand, Northern America	None
ORF1ab	2273-STNVTIATY-2281	A01,A01 A24,A03,B58	2280	2282	11 (1)	Northern America	None
ORF1ab	2301-YPSLETIQI-2309	B07	2285	2356	11 (1)	Northern America	None
ORF1ab	2323-LVAEWFLAY-2331	A01	2285	2356	11 (1)	Northern America	None
ORF1ab	2332-ILFTRFFYV-2340	A02	2285	2356	11 (1)	Northern America	None
ORF1ab	2335-TRFFYVLGL-2343	B27	2285	2356	11 (1)	Northern America	None
ORF1ab	2355-AVHFISNSW-2363	B58	2285	2356	11 (1)	Northern America	None
ORF1ab	2300-TYPSLETIQI-2309	A24	2300	2300	11 (4)	Australia and New Zealand, Eastern Asia, Northern America, Southern Asia	None
ORF1ab	2788-YLITPVHVM-2796	B62	2796	2821	11 (2)	Australia and New Zealand, Northern America	None
ORF1ab	2801-DFSSEIIGY-2809	A01 A24	2796	2821	11 (2)	Australia and New Zealand, Northern America	None
ORF1ab	2802-FSSEIIGYK-2810	A03	2796	2821	11 (2)	Australia and New Zealand, Northern America	None
ORF1ab	2804-SEIIGYKAI-2812	B44	2796	2821	11 (2)	Australia and New Zealand, Northern America	None
ORF1ab	2810-KAIDGGVTR-2818	A03	2796	2821	11 (2)	Australia and New Zealand, Northern America	None
ORF1ab	2801-DFSSEIIGY-2809	A01 A24	2797	2879	11 (1)	Australia and New Zealand	None
ORF1ab	2802-FSSEIIGYK-2810	A03	2797	2879	11 (1)	Australia and New Zealand	None
ORF1ab	2804-SEIIGYKAI-2812	B44	2797	2879	11 (1)	Australia and New Zealand	None
ORF1ab	2810-KAIDGGVTR-2818	A03	2797	2879	11 (1)	Australia and New Zealand	None
ORF1ab	2837-WFSQRGGSY-2845	A01 A24	2797	2879	11 (1)	Australia and New Zealand	None
ORF1ab	3009-DYYRSLPGVF-3018	A24	2994	3023	11 (1)	Northern America	None
ORF1ab	3010-YYRSLPGVF-3018	A24	2994	3023	11 (1)	Northern America	None
ORF1ab	3013-SLPGVFCGV-3021	A02	2994	3023	11 (1)	Northern America	None
ORF1ab	3016-GVFCGVDAV-3024	A02	2994	3023	11 (1)	Northern America	None
ORF1ab	3248-VLYQPPQTSI-3257	A24	3255	3255	11 (1)	Northern America	None
ORF1ab	3249-LYQPPQTSI-3257	A24	3255	3255	11 (1)	Northern America	None
ORF1ab	3356-TANPKTPKY-3364	B07	3301	3368	11 (1)	Northern America	None
ORF1ab	3361-TPKYKFVRI-3369	B08	3301	3368	11 (1)	Northern America	None
ORF1ab	3365-KFVRIQPGQTF-3375	B27	3301	3368	11 (1)	Northern America	None
ORF1ab	3367-VRIQPGQTF-3375	B27	3301	3368	11 (1)	Northern America	None
ORF1ab	4069-KLMVVIPDY-4077	A01	4067	4156	11 (1)	Northern America	None
ORF1ab	4071-MVVIPDYNTY-4080	A01	4067	4156	11 (1)	Northern America	None
ORF1ab	4072-VVIPDYNTY-4080	A01,B07,B58,B62	4067	4156	11 (1)	Northern America	None
ORF1ab	4072-VVIPDYNTYK-4081	A03	4067	4156	11 (1)	Northern America	None
ORF1ab	4073-VIPDYNTYK-4081	A03	4067	4156	11 (1)	Northern America	None
ORF1ab	4079-TYKNTCDGTTF-4089	A24	4067	4156	11 (1)	Northern America	None
ORF1ab	4082-NTCDGTTFTY-4091	A01	4067	4156	11 (1)	Northern America	None
ORF1ab	4083-TCDGTTFTY-4091	A01	4067	4156	11 (1)	Northern America	None
ORF1ab	4087-TTFTYASALW-4096	B58	4067	4156	11 (1)	Northern America	None
ORF1ab	4088-TFTYASALW-4096	A24	4067	4156	11 (1)	Northern America	None
ORF1ab	4089-FTYASALW-4096	B58	4067	4156	11 (1)	Northern America	None
ORF1ab	4090-TYASALWEI-4098	A24	4067	4156	11 (1)	Northern America	None
ORF1ab	4094-ALWEIQQV-4101	A02	4067	4156	11 (1)	Northern America	None
ORF1ab	4094-ALWEIQQVV-4102	A02	4067	4156	11 (1)	Northern America	None
ORF1ab	4114-ISMDNSPNL-4122	B58	4067	4156	11 (1)	Northern America	None
ORF1ab	4114-ISMDNSPNLAW-4124	B58	4067	4156	11 (1)	Northern America	None
ORF1ab	4123-AWPLIVTAL-4131	A24	4067	4156	11 (1)	Northern America	None
ORF1ab	4130-ALRANSAVK-4138	A03	4067	4156	11 (1)	Northern America	None
ORF1ab	4283-YLASGGQPI-4291	A02	4285	4285	11 (2)	Australia and New Zealand, Northern America	None
ORF1ab	4391-LQSADAQSF-4399	B27	4372	4449	11 (3)	Australia and New Zealand, Northern America, Southeastern Asia	None
ORF1ab	4417-GTSTDVVYR-4425	A03	4372	4449	11 (3)	Australia and New Zealand, Northern America, Southeastern Asia	None
ORF1ab	4419-STDVVYRAF-4427	B58	4372	4449	11 (3)	Australia and New Zealand, Northern America, Southeastern Asia	None
ORF1ab	4422-VVYRAFDIY-4430	B58	4372	4449	11 (3)	Australia and New Zealand, Northern America, Southeastern Asia	None
ORF1ab	4425-RAFDIYNDK-4433	A03	4372	4449	11 (3)	Australia and New Zealand, Northern America, Southeastern Asia	None
ORF1ab	4427-FDIYNDKVAGF-4437	A24	4372	4449	11 (3)	Australia and New Zealand, Northern America, Southeastern Asia	None
ORF1ab	4429-IYNDKVAGF-4437	A24	4372	4449	11 (3)	Australia and New Zealand, Northern America, Southeastern Asia	None
ORF1ab	4429-IYNDKVAGFAKF-4440	A24	4372	4449	11 (3)	Australia and New Zealand, Northern America, Southeastern Asia	None
ORF1ab	5563-TLVPQEHYV-5571	A02	5567	5567	11 (1)	Northern America	None
ORF1ab	6343-SLYVNKHAF-6351	B62	6338	6351	11 (2)	Northern America, Southeastern Asia	None
ORF1ab	6343-SLYVNKHAF-6351	B27,B62	6343	6353	11 (1)	Northern America	None
ORF1ab	6343-SLYVNKHAF-6351	B27,B62	6343	6355	11 (1)	Northern America	None
ORF1ab	6353-TPAFDKSAF-6361	B07	6343	6355	11 (1)	Northern America	None
ORF1ab	6353-TPAFDKSAF-6361	B07	6343	6379	11 (1)	Northern America	None
ORF1ab	6363-NLKQLPFFY-6371	A01 A24	6343	6379	11 (1)	Northern America	None
ORF1ab	6343-SLYVNKHAF-6351	B27,B62	6344	6351	11 (2)	Northern America, Western Europe	None
ORF1ab	6343-SLYVNKHAF-6351	B27,B62	6347	6428	11 (2)	Northern America, Southern Asia	None
ORF1ab	6412-HANEYRLYL-6420	B58	6347	6428	11 (2)	Northern America, Southern Asia	None
ORF1ab	6426-MISAGFSLW-6434	B58	6347	6428	11 (2)	Northern America, Southern Asia	None
ORF1ab	6417-RLYLDAYNMM-6426	A24	6404	6428	11 (1)	Northern America	None
ORF1ab	6418-LYLDAYNMM-6426	A24	6404	6428	11 (1)	Northern America	None
ORF1ab	6418-LYLDAYNMMI-6427	A24	6404	6428	11 (1)	Northern America	None
ORF1ab	6419-YLDAYNMMI-6427	A02	6404	6428	11 (1)	Northern America	None
ORF1ab	6422-AYNMMISAGF-6431	A24	6404	6428	11 (1)	Northern America	None
ORF1ab	6425-MMISAGFSL-6433	A02	6404	6428	11 (1)	Northern America	None
ORF1ab	6412-HANEYRLYL-6420	B58	6409	6429	11 (1)	Northern America	None
ORF1ab	6417-RLYLDAYNMM-6426	A24	6409	6429	11 (1)	Northern America	None
ORF1ab	6418-LYLDAYNMM-6426	A24	6409	6429	11 (1)	Northern America	None
ORF1ab	6418-LYLDAYNMMI-6427	A24	6409	6429	11 (1)	Northern America	None
ORF1ab	6419-YLDAYNMMI-6427	A02	6409	6429	11 (1)	Northern America	None
ORF1ab	6422-AYNMMISAGF-6431	A24	6409	6429	11 (1)	Northern America	None
ORF1ab	6425-MMISAGFSL-6433	A02	6409	6429	11 (1)	Northern America	None
ORF1ab	6426-MISAGFSLW-6434	B58	6409	6429	11 (1)	Northern America	None
ORF1ab	6417-RLYLDAYNMM-6426	A24	6415	6431	11 (2)	Australia and New Zealand, Northern America	None
ORF1ab	6418-LYLDAYNMM-6426	A24	6415	6431	11 (2)	Australia and New Zealand, Northern America	None
ORF1ab	6418-LYLDAYNMMI-6427	A24	6415	6431	11 (2)	Australia and New Zealand, Northern America	None
ORF1ab	6419-YLDAYNMMI-6427	A02	6415	6431	11 (2)	Australia and New Zealand, Northern America	None
ORF1ab	6422-AYNMMISAGF-6431	A24	6415	6431	11 (2)	Australia and New Zealand, Northern America	None
ORF1ab	6425-MMISAGFSL-6433	A02	6415	6431	11 (2)	Australia and New Zealand, Northern America	None
ORF1ab	6419-YLDAYNMMI-6427	A02	6415	6436	11 (1)	Northern America	None
ORF1ab	6425-MMISAGFSL-6433	A02	6415	6436	11 (1)	Northern America	None
ORF1ab	6425-MMISAGFSL-6433	A02	6431	6436	11 (1)	Northern America	None
ORF1ab	6434-WVYKQFDTY-6442	A01,A01 A24	6431	6436	11 (1)	Northern America	None
ORF1ab	6425-MMISAGFSL-6433	A02	6433	6433	11 (2)	Northern America, Western Europe	None
ORF1ab	6425-MMISAGFSL-6433	A02	6433	6435	11 (1)	Northern America	None
ORF1ab	6625-KTQFNYYKK-6633	A03	6630	6639	11 (1)	Australia and New Zealand	None
ORF1ab	6633-KVDGVVQQL-6641	A02	6630	6639	11 (1)	Australia and New Zealand	None
ORF1ab	6637-VVQQLPETY-6645	B58	6630	6639	11 (1)	Australia and New Zealand	None
ORF1ab	6633-KVDGVVQQL-6641	A02	6639	6639	11 (2)	Australia and New Zealand, Northern America	None
ORF1ab	6774-IDYTEISFML-6783	A24	6783	6799	11 (1)	Northern America	None
ORF1ab	6775-DYTEISFML-6783	A24	6783	6799	11 (1)	Northern America	None
ORF1ab	6775-DYTEISFMLW-6784	A24	6783	6799	11 (1)	Northern America	None
ORF1ab	6793-FYPKLQSSQAW-6803	A24	6783	6799	11 (1)	Northern America	None
ORF1ab	6958-KLALGGSVAI-6967	A02	6962	6982	11 (1)	Northern America	None
ORF1ab	6972-HSWNADLYK-6980	A03	6962	6982	11 (1)	Northern America	None
ORF1ab	6973-SWNADLYKL-6981	A24	6962	6982	11 (1)	Northern America	None
ORF1ab	6966-AIKITEHSW-6974	B58	6968	7034	11 (1)	Northern America	None
ORF1ab	6972-HSWNADLYK-6980	A03	6968	7034	11 (1)	Northern America	None
ORF1ab	7014-REQIDGYVM-7022	B44	6968	7034	11 (1)	Northern America	None
ORF1ab	7029-WRNTNPIQL-7037	B27	6968	7034	11 (1)	Northern America	None
ORF1ab	7031-NTNPIQLSSY-7040	A01	6968	7034	11 (1)	Northern America	None
ORF1ab	6973-SWNADLYKL-6981	A24	6970	7031	11 (1)	Northern America	None
ORF1ab	7014-REQIDGYVM-7022	B44	6970	7031	11 (1)	Northern America	None
ORF1ab	7019-GYVMHANYI-7027	A24	6970	7031	11 (1)	Northern America	None
ORF1ab	7019-GYVMHANYIF-7028	A24	6970	7031	11 (1)	Northern America	None
ORF1ab	7021-VMHANYIFW-7029	A24	6970	7031	11 (1)	Northern America	None
ORF1ab	6972-HSWNADLYK-6980	A03	6977	6978	11 (1)	Northern America	None
ORF1ab	6972-HSWNADLYK-6980	A03	6978	6979	11 (1)	Northern America	None
ORF1ab	6973-SWNADLYKL-6981	A24	6978	6979	11 (1)	Northern America	None
ORF1ab	7019-GYVMHANYI-7027	A24	7020	7025	11 (1)	Northern America	None
ORF1ab	7019-GYVMHANYIF-7028	A24	7020	7025	11 (1)	Northern America	None
ORF1ab	7020-YVMHANYIF-7028	A01	7020	7025	11 (1)	Northern America	None
ORF1ab	7021-VMHANYIFW-7029	A24	7020	7025	11 (1)	Northern America	None
ORF1ab	7031-NTNPIQLSSY-7040	A01,B58	7032	7032	11 (3)	Australia and New Zealand, Northern Africa, Northern America	None
ORF1ab	7035-IQLSSYSLF-7043	B27	7043	7043	11 (1)	Northern America	None
ORF1ab	7041-SLFDMSKFPLKL-7052	A02	7043	7043	11 (1)	Northern America	None
ORF3a	51-ALLAVFQSA-59	A02	53	53	11 (2)	Australia and New Zealand, Northern America	None
ORF3a	89-TVYSHLLLV-97	A02	91	91	11 (1)	Northern America	None
ORF7a	78-RARSVSPKL-86	B07	84	84	11 (2)	Australia and New Zealand, Northern America	None
ORF8	41-FYSKWYIRV-49	A24	45	45	11 (2)	Australia and New Zealand, Northern America	None
S	142-GVYYHKNNK-150	A03	150	151	11 (1)	Australia and New Zealand	None
S	151-SWMESEFRVY-160	A01 A24	150	151	11 (1)	Australia and New Zealand	None
S	233-INITRFQTL-241	B08	235	237	11 (2)	Australia and New Zealand, Northern America	None
S	234-NITRFQTL-241	B08	235	237	11 (2)	Australia and New Zealand, Northern America	None
S	236-TRFQTLLAL-244	B27	235	237	11 (2)	Australia and New Zealand, Northern America	None
S	247-SYLTPGDSSSGW-258	A24	255	261	11 (2)	Australia and New Zealand, Northern America	None
S	247-SYLTPGDSSSGW-258	A24	255	262	11 (2)	Australia and New Zealand, Northern America	None
S	257-GWTAGAAAY-265	A01 A24	260	270	11 (2)	Australia and New Zealand, Northern America	None
S	257-GWTAGAAAYY-266	A01	260	270	11 (2)	Australia and New Zealand, Northern America	None
S	258-WTAGAAAYY-266	A01,A01 A24	260	270	11 (2)	Australia and New Zealand, Northern America	None
S	269-YLQPRTFL-276	B08	260	270	11 (2)	Australia and New Zealand, Northern America	None
S	269-YLQPRTFLL-277	A02,A24,B08	260	270	11 (2)	Australia and New Zealand, Northern America	None
S	257-GWTAGAAAYY-266	A01	260	273	11 (2)	Australia and New Zealand, Northern America	None
S	264-AYYVGYLQPRTF-275	A24	260	273	11 (2)	Australia and New Zealand, Northern America	None
S	265-YYVGYLQPRTF-275	A24	260	273	11 (2)	Australia and New Zealand, Northern America	None
S	267-VGYLQPRTFL-276	A24	260	273	11 (2)	Australia and New Zealand, Northern America	None
S	268-GYLQPRTFL-276	A24	260	273	11 (2)	Australia and New Zealand, Northern America	None
S	268-GYLQPRTFLL-277	A24	260	273	11 (2)	Australia and New Zealand, Northern America	None
S	269-YLQPRTFL-276	B08	260	273	11 (2)	Australia and New Zealand, Northern America	None
S	269-YLQPRTFLL-277	A02,A24,B08	260	273	11 (2)	Australia and New Zealand, Northern America	None
S	257-GWTAGAAAYY-266	A01	260	274	11 (2)	Australia and New Zealand, Northern America	None
S	258-WTAGAAAYY-266	A01	260	274	11 (2)	Australia and New Zealand, Northern America	None
S	264-AYYVGYLQPRTF-275	A24	260	274	11 (2)	Australia and New Zealand, Northern America	None
S	265-YYVGYLQPRTF-275	A24	260	274	11 (2)	Australia and New Zealand, Northern America	None
S	267-VGYLQPRTFL-276	A24	260	274	11 (2)	Australia and New Zealand, Northern America	None
S	268-GYLQPRTFL-276	A24	260	274	11 (2)	Australia and New Zealand, Northern America	None
S	268-GYLQPRTFLL-277	A24	260	274	11 (2)	Australia and New Zealand, Northern America	None
S	269-YLQPRTFL-276	B08	260	274	11 (2)	Australia and New Zealand, Northern America	None
S	269-YLQPRTFLL-277	A02,A24,B08	260	274	11 (2)	Australia and New Zealand, Northern America	None
S	269-YLQPRTFLL-277	A02	274	274	11 (2)	Australia and New Zealand, Northern America	None
S	267-VGYLQPRTF-275	B58	274	284	11 (2)	Australia and New Zealand, Northern America	None
S	269-YLQPRTFL-276	B08	274	284	11 (2)	Australia and New Zealand, Northern America	None
S	269-YLQPRTFLL-277	A24,B08	274	284	11 (2)	Australia and New Zealand, Northern America	None
S	267-VGYLQPRTF-275	B58	275	284	11 (1)	Northern America	None
S	269-YLQPRTFL-276	B08	275	284	11 (1)	Northern America	None
S	269-YLQPRTFLL-277	A24,B08	275	284	11 (1)	Northern America	None
S	311-GIYQTSNFR-319	A03	315	321	11 (2)	Australia and New Zealand, Northern America	None
S	311-GIYQTSNFR-319	A03	318	319	11 (1)	Northern America	None
S	312-IYQTSNFRV-320	A24	318	319	11 (1)	Northern America	None
S	444-KVGGNYNYLY-453	A01	445	460	11 (2)	Australia and New Zealand, Northern America	None
S	445-VGGNYNYLY-453	A01	445	460	11 (2)	Australia and New Zealand, Northern America	None
S	448-NYNYLYRLF-456	A24	445	460	11 (2)	Australia and New Zealand, Northern America	None
S	454-RLFRKSNLK-462	A03	445	460	11 (2)	Australia and New Zealand, Northern America	None
S	488-CYFPLQSYGF-497	A24	496	523	11 (1)	Australia and New Zealand	None
S	489-YFPLQSYGF-497	A24	496	523	11 (1)	Australia and New Zealand	None
S	496-GFQPTNGVGY-505	A01 A24	496	523	11 (1)	Australia and New Zealand	None
S	497-FQPTNGVGY-505	B27	496	523	11 (1)	Australia and New Zealand	None
S	504-GYQPYRVVV-512	A24	496	523	11 (1)	Australia and New Zealand	None
S	504-GYQPYRVVVL-513	A24	496	523	11 (1)	Australia and New Zealand	None
S	504-GYQPYRVVVLSF-515	A24	496	523	11 (1)	Australia and New Zealand	None
S	507-PYRVVVLSF-515	A24	496	523	11 (1)	Australia and New Zealand	None
S	781-VFAQVKQIY-789	A01 A24	789	789	11 (5)	Northern Africa, Northern America, Southern Asia	None
S	788-IYKTPPIKDF-797	A24	789	789	11 (5)	Northern Africa, Northern America, Southern Asia	None
N	159-LQLPQGTTL-167	B27	166	166	10 (2)	Australia and New Zealand, Northern America	None
N	361-KTFPPTEPK-369	A01 A03,A03	368	375	10 (1)	Northern America	None
N	361-KTFPPTEPKK-370	A03	368	375	10 (1)	Northern America	None
ORF10	27-IAQVDVVNF-35	B58	29	29	10 (3)	Australia and New Zealand, Northern America, Southern Asia	None
ORF1ab	15-QLSLPVLQV-23	A02	1	25	10 (2)	Northern America, Western Asia	None
ORF1ab	77-RTAPHGHVM-85	A01,B62	81	82	10 (2)	Australia and New Zealand, Northern America	None
ORF1ab	568-TILDGISQY-576	A01 A24,B07	563	725	10 (1)	Northern America	None
ORF1ab	569-ILDGISQYSL-578	A02	563	725	10 (1)	Northern America	None
ORF1ab	579-RLIDAMMFT-587	A02	563	725	10 (1)	Northern America	None
ORF1ab	592-TNNLVVMAY-600	A01 A24	563	725	10 (1)	Northern America	None
ORF1ab	599-AYITGGVVQL-608	A24	563	725	10 (1)	Northern America	None
ORF1ab	600-YITGGVVQL-608	A02	563	725	10 (1)	Northern America	None
ORF1ab	616-IFGTVYEKL-624	A24	563	725	10 (1)	Northern America	None
ORF1ab	619-TVYEKLKPV-627	A02	563	725	10 (1)	Northern America	None
ORF1ab	620-VYEKLKPVL-628	A24	563	725	10 (1)	Northern America	None
ORF1ab	634-KFKEGVEFL-642	A24	563	725	10 (1)	Northern America	None
ORF1ab	641-FLRDGWEIV-649	A02	563	725	10 (1)	Northern America	None
ORF1ab	669-KEIKESVQTF-678	B44	563	725	10 (1)	Northern America	None
ORF1ab	676-QTFFKLVNK-684	A03	563	725	10 (1)	Northern America	None
ORF1ab	677-TFFKLVNKF-685	A24	563	725	10 (1)	Northern America	None
ORF1ab	680-KLVNKFLAL-688	A02,B08	563	725	10 (1)	Northern America	None
ORF1ab	697-GAKLKALNL-705	B08	563	725	10 (1)	Northern America	None
ORF1ab	702-ALNLGETFV-710	A02	563	725	10 (1)	Northern America	None
ORF1ab	709-FVTHSKGLY-717	A01 A24	563	725	10 (1)	Northern America	None
ORF1ab	710-VTHSKGLYR-718	A03	563	725	10 (1)	Northern America	None
ORF1ab	805-NMMVTNNTF-813	B27	810	810	10 (1)	Northern America	None
ORF1ab	808-VTNNTFTLK-816	A01 A03	810	810	10 (1)	Northern America	None
ORF1ab	881-KTLQPVSEL-889	B58	878	962	10 (1)	Northern America	None
ORF1ab	882-TLQPVSELL-890	A02	878	962	10 (1)	Northern America	None
ORF1ab	887-SELLTPLGI-895	B44	878	962	10 (1)	Northern America	None
ORF1ab	899-EWSMATYYLF-908	A24	878	962	10 (1)	Northern America	None
ORF1ab	904-TYYLFDESGEF-914	A24	878	962	10 (1)	Northern America	None
ORF1ab	905-YYLFDESGEF-914	A24	878	962	10 (1)	Northern America	None
ORF1ab	906-YLFDESGEF-914	A02,B27,B62	878	962	10 (1)	Northern America	None
ORF1ab	906-YLFDESGEFKL-916	A02	878	962	10 (1)	Northern America	None
ORF1ab	912-GEFKLASHM-920	B44	878	962	10 (1)	Northern America	None
ORF1ab	913-EFKLASHMY-921	A01 A24	878	962	10 (1)	Northern America	None
ORF1ab	939-EEFEPSTQY-947	B44	878	962	10 (1)	Northern America	None
ORF1ab	940-EFEPSTQYEY-949	A01 A24	878	962	10 (1)	Northern America	None
ORF1ab	951-TEDDYQGKPLEF-962	A24	878	962	10 (1)	Northern America	None
ORF1ab	954-DYQGKPLEF-962	A24	878	962	10 (1)	Northern America	None
ORF1ab	913-EFKLASHMY-921	A01 A24	916	916	10 (2)	Northern Africa, Northern America	None
ORF1ab	951-TEDDYQGKPLEF-962	A24	959	959	10 (4)	Australia and New Zealand, Northern Africa, Northern America, Southern Asia	None
ORF1ab	954-DYQGKPLEF-962	A24	959	959	10 (4)	Australia and New Zealand, Northern Africa, Northern America, Southern Asia	None
ORF1ab	1462-AARYMRSLK-1470	A01 A03	1468	1567	10 (2)	Australia and New Zealand, Northern America	None
ORF1ab	1468-SLKVPATVSV-1477	A02	1468	1567	10 (2)	Australia and New Zealand, Northern America	None
ORF1ab	1478-SSPDAVTAY-1486	A01,B58	1468	1567	10 (2)	Australia and New Zealand, Northern America	None
ORF1ab	1493-SSKTPEEHF-1501	B58	1468	1567	10 (2)	Australia and New Zealand, Northern America	None
ORF1ab	1503-ETISLAGSY-1511	A01,A03	1468	1567	10 (2)	Australia and New Zealand, Northern America	None
ORF1ab	1504-TISLAGSYK-1512	A03	1468	1567	10 (2)	Australia and New Zealand, Northern America	None
ORF1ab	1505-ISLAGSYKDW-1514	B58	1468	1567	10 (2)	Australia and New Zealand, Northern America	None
ORF1ab	1519-QSTQLGIEF-1527	B58	1468	1567	10 (2)	Australia and New Zealand, Northern America	None
ORF1ab	1538-TSNPTTFHL-1546	B58	1468	1567	10 (2)	Australia and New Zealand, Northern America	None
ORF1ab	1551-ITFDNLKTL-1559	B58	1468	1567	10 (2)	Australia and New Zealand, Northern America	None
ORF1ab	1561-SLREVRTIK-1569	A03	1468	1567	10 (2)	Australia and New Zealand, Northern America	None
ORF1ab	1566-RTIKVFTTV-1574	B58	1468	1567	10 (2)	Australia and New Zealand, Northern America	None
ORF1ab	1687-ELKFNPPAL-1695	B08	1684	1769	10 (1)	Australia and New Zealand	None
ORF1ab	1723-GELGDVRETM-1732	B44	1684	1769	10 (1)	Australia and New Zealand	None
ORF1ab	1838-HITSKETLY-1846	A01 A24	1844	1844	10 (2)	Australia and New Zealand, Northern America	None
ORF1ab	1845-LYCIDGALL-1853	A24	1849	1849	10 (2)	Northern Africa, Northern America	None
ORF1ab	1891-EIDPKLDNY-1899	A01	1890	1978	10 (1)	Northern America	None
ORF1ab	1920-YPNASFDNF-1928	B07	1890	1978	10 (1)	Northern America	None
ORF1ab	1951-ASRELKVTF-1959	B58	1890	1978	10 (1)	Northern America	None
[truncated: 13,691 more rows]
