# Supplementary material for: Predicted impact of the viral mutational landscape on the cytotoxic response against SARS-CoV-2
Source: PLoS Comput Biol. 2022 Feb 10;18(2):e1009726. doi: 10.1371/journal.pcbi.1009726 (PMC8830725; doi:10.1371/journal.pcbi.1009726)
Supplement: S7 Table — (XLSX) [file pcbi.1009726.s009.xlsx]

## Sheet: Hoja1
S7 Table. Escape deletions for allele families with few epitopes.
Family	Protein	Deletion coordinates	Epitope begin	Epitope end	Number of alleles	Number of isolates	Number of countries	Countries
HLA-A*74	M	158-158	150	158	8	9	2	Australia, USA
HLA-A*74	N	367-375	361	369	8	7	1	USA
HLA-A*74	N	367-376	361	369	8	24	1	USA
HLA-A*74	N	367-377	361	369	2	5	1	USA
HLA-A*74	N	368-375	361	369	8	10	1	USA
HLA-A*74	N	368-376	361	369	8	9	1	USA
HLA-A*74	N	368-378	361	369	2	12	1	USA
HLA-A*74	ORF1ab	1786-1814	1806	1814	1	15	1	USA
HLA-A*74	ORF1ab	2276-2356	2345	2353	1	150	2	USA, Ghana
HLA-A*74	ORF1ab	2285-2356	2345	2353	1	11	1	USA
HLA-A*74	ORF1ab	3098-3115	3103	3111	1	9	1	USA
HLA-A*74	ORF1ab	4067-4156	4069	4077	1	11	1	USA
HLA-A*74	ORF1ab	4367-4453	4402	4410	1	23	1	USA
HLA-A*74	ORF1ab	4372-4448	4402	4410	1	20	2	Australia, USA
HLA-A*74	ORF1ab	4372-4449	4402	4410	1	11	3	Australia, Timor-Leste, USA
HLA-A*74	ORF1ab	4372-4451	4402	4410	1	5	1	Australia
HLA-A*74	ORF1ab	4372-4453	4402	4410	1	25	3	Hong Kong, Australia, USA
HLA-A*74	ORF1ab	4403-4403	4402	4410	1	6	2	USA, Australia
HLA-A*74	ORF1ab	4407-4409	4402	4410	1	6	2	Australia, USA
HLA-A*74	ORF1ab	4407-4410	4402	4410	1	7	2	Australia, USA
HLA-A*74	ORF1ab	4407-4413	4402	4410	1	5	2	Australia, USA
HLA-A*74	ORF1ab	4408-4408	4402	4410	1	34	2	Australia, USA
HLA-A*74	ORF1ab	4408-4410	4402	4410	1	11	2	Australia, USA
HLA-A*74	ORF1ab	4410-4410	4402	4410	1	5	2	Australia, USA
HLA-A*74	ORF1ab	4648-4746	4673	4681	11	38	1	USA
HLA-A*74	ORF1ab	4847-4847	4841	4849	1	49	3	Australia, Germany, USA
HLA-A*74	ORF1ab	4906-4906	4905	4913	1	5	2	Egypt, USA
HLA-A*74	ORF1ab	5007-5007	5005	5013	1	5	1	USA
HLA-A*74	ORF1ab	5382-5415	5386	5394	1	5	1	USA
HLA-A*74	ORF1ab	550-550	542	550	8	5	2	USA, Tunisia
HLA-A*74	ORF1ab	5514-5608	5533	5541	1	12	1	USA
HLA-A*74	ORF1ab	6232-6323	6287	6295	1	5	1	USA
HLA-A*74	ORF1ab	6651-6739	6669	6677	1	14	1	USA
HLA-A*74	ORF1ab	6654-6739	6669	6677	1	5	1	USA
HLA-A*74	ORF1ab	6656-6686	6669	6677	1	150	1	USA
HLA-A*74	ORF1ab	6656-6739	6669	6677	1	15	3	Australia, Ghana, USA
HLA-A*74	ORF1ab	6656-6744	6669	6677	1	80	4	USA, Canada, Ghana, Kenya
HLA-A*74	ORF1ab	6659-6741	6669	6677	1	6	1	USA
HLA-A*74	ORF1ab	6662-6738	6669	6677	1	7	2	Australia, USA
HLA-A*74	ORF1ab	6662-6739	6669	6677	1	54	2	Australia, USA
HLA-A*74	S	1100-1100	1099	1107	2	6	1	USA
HLA-A*74	S	1105-1105	1099	1107	2	8	2	Egypt, USA
HLA-A*74	S	1262-1273	1264	1272	1	9	1	USA
HLA-A*74	S	444-477	454	462	1	6	3	USA, Ghana, Egypt
HLA-A*74	S	445-460	454	462	1	11	2	Australia, USA
HLA-B*46	N	265-270	266	274	4	5	1	USA
HLA-B*46	N	274-274	266	274	5	7	2	Australia, USA
HLA-B*46	ORF1ab	1-103	77	85	3	7	1	USA
HLA-B*46	ORF1ab	1-128	77	85	5	5	1	USA
HLA-B*46	ORF1ab	5514-5608	5533	5541	3	12	1	USA
HLA-B*46	ORF1ab	5541-5541	5533	5541	2	14	4	Australia, USA, Tunisia, Egypt
HLA-B*46	ORF1ab	6343-6533	6499	6507	2	6	1	USA
HLA-B*46	ORF1ab	872-966	906	914	3	6	2	Hong Kong, USA
HLA-B*52	ORF1ab	2276-2354	2299	2307	1	6	1	USA
HLA-B*52	ORF1ab	2791-2822	2804	2812	1	5	1	USA
HLA-B*52	ORF1ab	2791-2823	2804	2812	1	20	1	USA
HLA-B*52	ORF1ab	2791-2877	2804	2812	1	5	2	Australia, USA
HLA-B*52	ORF1ab	2791-2883	2804	2812	1	108	5	USA, Australia, Hong Kong, Ghana, Austria
HLA-B*52	ORF1ab	2796-2808	2804	2812	1	10	2	Australia, USA
HLA-B*52	ORF1ab	2796-2810	2804	2812	1	13	2	Australia, USA
HLA-B*52	ORF1ab	2796-2821	2804	2812	1	11	2	Australia, USA
HLA-B*52	ORF1ab	2796-2876	2804	2812	1	38	2	Australia, USA
HLA-B*52	ORF1ab	2796-2877	2804	2812	1	148	2	Australia, USA
HLA-B*52	ORF1ab	2797-2809	2804	2812	1	7	1	Australia
HLA-B*52	ORF1ab	2797-2811	2804	2812	1	18	2	USA, Australia
HLA-B*52	ORF1ab	2797-2813	2804	2812	1	5	2	Australia, USA
HLA-B*52	ORF1ab	2797-2821	2804	2812	1	12	2	Australia, USA
HLA-B*52	ORF1ab	2797-2822	2804	2812	1	7	2	Australia, USA
HLA-B*52	ORF1ab	2797-2825	2804	2812	1	6	1	Australia
HLA-B*52	ORF1ab	2797-2837	2804	2812	1	6	2	Australia, USA
HLA-B*52	ORF1ab	2797-2847	2804	2812	1	6	1	Australia
HLA-B*52	ORF1ab	2797-2848	2804	2812	1	5	1	Australia
HLA-B*52	ORF1ab	2797-2872	2804	2812	1	10	2	Australia, USA
HLA-B*52	ORF1ab	2797-2876	2804	2812	1	92	2	Australia, USA
HLA-B*52	ORF1ab	2798-2874	2804	2812	1	8	1	USA
HLA-B*52	ORF1ab	2798-2877	2804	2812	1	6	2	Australia, USA
HLA-B*52	ORF1ab	2799-2820	2804	2812	1	6	1	USA
HLA-B*52	ORF1ab	2799-2822	2804	2812	1	6	1	USA
HLA-B*52	ORF1ab	2799-2823	2804	2812	1	10	2	USA, Australia
HLA-B*52	ORF1ab	2799-2876	2804	2812	1	10	2	USA, Australia
HLA-B*52	ORF1ab	3190-3218	3202	3210	1	6	1	USA
HLA-B*52	ORF1ab	3190-3219	3202	3210	1	45	1	USA
HLA-B*52	ORF1ab	453-544	494	502	11	14	1	USA
HLA-B*52	ORF1ab	563-724	574	581	7	6	1	USA
HLA-B*52	ORF1ab	563-725	574	581	7	10	1	USA
HLA-B*52	ORF1ab	578-578	574	581	7	5	3	Egypt, Australia, USA
HLA-B*52	ORF1ab	6550-6646	6626	6634	1	39	2	USA, Ghana
HLA-B*52	ORF1ab	6556-6640	6626	6634	12	5	2	Australia, USA
HLA-B*52	ORF1ab	6559-6646	6626	6634	12	10	1	USA
HLA-B*52	ORF1ab	6611-6646	6626	6634	12	13	2	USA, Australia
HLA-B*52	ORF1ab	6628-6628	6626	6634	13	6	2	Australia, USA
HLA-B*52	ORF1ab	6630-6639	6626	6634	13	11	1	Australia
HLA-B*52	ORF1ab	878-962	887	895	1	10	1	USA
HLA-B*52	ORF1ab	973-1073	1012	1020	16	13	1	USA
HLA-B*52	S	157-175	168	176	1	5	2	Australia, USA
HLA-B*52	S	235-242	227	235	9	6	2	Australia, USA
HLA-B*52	S	444-477	464	472	2	6	3	USA, Ghana, Egypt
HLA-B*52	S	496-523	503	511	7	11	1	Australia
HLA-B*52	S	497-523	503	511	7	5	2	Australia, USA
HLA-B*52	S	498-523	503	511	7	14	1	Australia
HLA-B*52	S	499-523	503	511	7	34	2	Australia, USA
HLA-B*52	S	503-520	503	511	7	6	1	Australia
HLA-B*52	S	507-522	503	511	7	6	2	Australia, USA
HLA-B*52	S	507-523	503	511	7	35	2	Australia, USA
HLA-B*52	S	508-523	503	511	7	5	2	USA, Australia
HLA-B*52	S	509-523	503	511	7	21	2	Australia, USA
HLA-B*73	ORF1ab	2278-2349	2335	2343	2	7	1	USA
HLA-B*73	ORF1ab	2279-2349	2335	2343	2	8	1	USA
HLA-B*73	ORF1ab	2280-2349	2335	2343	2	25	1	USA
HLA-B*73	ORF1ab	2281-2349	2335	2343	2	37	1	USA
HLA-B*73	ORF1ab	2283-2349	2335	2343	2	17	1	USA
HLA-B*73	ORF1ab	2285-2347	2335	2343	2	10	1	USA
HLA-B*73	ORF1ab	2285-2348	2335	2343	2	5	1	USA
HLA-B*73	ORF1ab	2323-2349	2335	2343	2	6	1	USA
HLA-B*73	ORF1ab	3802-3875	3820	3828	2	77	2	USA, Ghana
HLA-B*73	ORF1ab	6964-7040	7029	7037	2	5	1	USA
HLA-B*73	ORF1ab	6965-7034	7029	7037	2	26	2	Australia, USA
HLA-B*73	ORF1ab	6966-7034	7029	7037	2	40	2	USA, Timor-Leste
HLA-B*73	ORF1ab	6966-7036	7029	7037	2	45	2	USA, Ghana
HLA-B*73	ORF1ab	6966-7037	7029	7037	2	14	2	USA, Australia
HLA-B*73	ORF1ab	6966-7038	7029	7037	2	42	3	USA, Australia, Ghana
HLA-B*73	ORF1ab	6966-7039	7029	7037	2	6	2	Australia, USA
HLA-B*73	ORF1ab	6966-7040	7029	7037	2	9	2	USA, Australia
HLA-B*73	ORF1ab	6966-7041	7029	7037	2	53	3	USA, Australia, Ghana
HLA-B*73	ORF1ab	6967-7035	7029	7037	2	27	1	USA
HLA-B*73	ORF1ab	6967-7036	7029	7037	2	52	1	USA
HLA-B*73	ORF1ab	6967-7037	7029	7037	2	26	1	USA
HLA-B*73	ORF1ab	6967-7038	7029	7037	2	21	1	USA
HLA-B*73	ORF1ab	6967-7041	7029	7037	2	7	1	USA
HLA-B*73	ORF1ab	6968-7034	7029	7037	2	11	1	USA
HLA-B*73	ORF1ab	6968-7036	7029	7037	2	12	1	USA
HLA-B*73	ORF1ab	6968-7037	7029	7037	2	10	2	Puerto Rico, USA
HLA-B*73	ORF1ab	6969-7031	7029	7037	2	28	1	USA
HLA-B*73	ORF1ab	6969-7032	7029	7037	2	16	1	USA
HLA-B*73	ORF1ab	6969-7033	7029	7037	2	34	1	USA
HLA-B*73	ORF1ab	6969-7034	7029	7037	2	78	2	USA, Philippines
HLA-B*73	ORF1ab	6969-7035	7029	7037	2	46	1	USA
HLA-B*73	ORF1ab	6969-7036	7029	7037	2	126	4	USA, Australia, Austria, Philippines
HLA-B*73	ORF1ab	6969-7037	7029	7037	2	16	1	USA
HLA-B*73	ORF1ab	6969-7038	7029	7037	2	7	1	USA
HLA-B*73	ORF1ab	6970-7032	7029	7037	2	7	1	USA
HLA-B*73	ORF1ab	6970-7034	7029	7037	2	6	1	USA
HLA-B*73	ORF1ab	6997-7034	7029	7037	2	5	1	USA
HLA-B*73	ORF1ab	6999-7096	7029	7037	2	5	1	USA
HLA-B*73	ORF1ab	7000-7096	7029	7037	2	6	1	USA
HLA-B*73	ORF1ab	7006-7096	7029	7037	2	46	2	USA, Australia
HLA-B*73	ORF1ab	7007-7096	7029	7037	2	15	1	USA
HLA-B*73	ORF1ab	7009-7034	7029	7037	2	7	1	USA
HLA-B*73	ORF1ab	7009-7096	7029	7037	2	36	2	USA, Ghana
HLA-B*73	ORF1ab	7010-7033	7029	7037	2	6	1	USA
HLA-B*73	ORF1ab	7010-7034	7029	7037	2	7	1	USA
HLA-B*73	ORF1ab	7012-7038	7029	7037	2	6	1	USA
HLA-B*73	ORF1ab	7013-7034	7029	7037	2	6	1	USA
HLA-B*73	ORF1ab	7013-7096	7029	7037	2	9	1	USA
HLA-B*73	ORF1ab	7014-7096	7029	7037	2	298	4	USA, Australia, Ghana, Hong Kong
HLA-B*73	ORF1ab	7015-7034	7029	7037	2	5	1	USA
HLA-B*73	ORF1ab	7017-7041	7029	7037	2	5	1	USA
HLA-B*73	ORF1ab	7018-7034	7029	7037	2	13	1	USA
HLA-B*73	ORF1ab	7018-7041	7029	7037	2	7	2	Timor-Leste, USA
HLA-B*73	ORF1ab	7019-7036	7029	7037	2	9	2	USA, Ghana
HLA-B*73	ORF1ab	7020-7034	7029	7037	2	7	1	USA
HLA-B*73	ORF1ab	7020-7096	7029	7037	2	13	1	USA
HLA-B*73	ORF1ab	7021-7031	7029	7037	2	8	1	USA
HLA-B*73	ORF1ab	7021-7036	7029	7037	2	5	1	USA
HLA-B*73	ORF1ab	7021-7041	7029	7037	2	13	1	USA
HLA-B*73	ORF1ab	7022-7031	7029	7037	2	7	1	USA
HLA-B*73	ORF1ab	7022-7036	7029	7037	2	6	2	USA, Australia
HLA-B*73	ORF1ab	7022-7096	7029	7037	2	5	1	USA
HLA-B*73	ORF1ab	7026-7041	7029	7037	2	8	1	USA
HLA-B*73	ORF1ab	7036-7096	7029	7037	2	8	1	USA
HLA-B*73	ORF3a	2021-06-06	5	13	2	8	2	Australia, USA
HLA-B*73	S	235-237	236	244	2	11	2	USA, Australia
HLA-B*73	S	235-242	236	244	2	6	2	Australia, USA
HLA-B*73	S	235-243	236	244	2	10	2	Australia, USA
HLA-B*73	S	765-765	764	772	2	8	3	Australia, USA, Egypt
HLA-B*82	ORF1ab	2095-2119	2109	2117	1	17	1	USA
HLA-B*82	ORF1ab	2095-2151	2109	2117	1	9	1	USA
HLA-B*82	ORF1ab	5828-5828	5827	5835	1	69	2	USA, Australia
HLA-B*82	ORF1ab	6338-6366	6353	6361	1	5	1	USA
HLA-B*82	ORF1ab	6338-6367	6353	6361	1	42	2	USA, Malaysia
HLA-B*82	ORF1ab	6338-6396	6353	6361	1	5	1	USA
HLA-B*82	ORF1ab	6338-6397	6353	6361	1	9	1	USA
HLA-B*82	ORF1ab	6338-6398	6353	6361	1	5	1	USA
HLA-B*82	ORF1ab	6339-6395	6353	6361	1	8	1	USA
HLA-B*82	ORF1ab	6340-6436	6353	6361	1	5	1	USA
HLA-B*82	ORF1ab	6341-6375	6353	6361	1	9	2	USA, Ghana
HLA-B*82	ORF1ab	6341-6386	6353	6361	1	5	1	USA
HLA-B*82	ORF1ab	6341-6432	6353	6361	1	228	2	USA, Ghana
HLA-B*82	ORF1ab	6341-6433	6353	6361	1	27	3	USA, Australia, United Kingdom
HLA-B*82	ORF1ab	6341-6436	6353	6361	1	88	1	USA
HLA-B*82	ORF1ab	6341-6441	6353	6361	1	9	1	USA
HLA-B*82	ORF1ab	6342-6375	6353	6361	1	6	2	Australia, USA
HLA-B*82	ORF1ab	6342-6380	6353	6361	1	6	2	USA, Bahrain
HLA-B*82	ORF1ab	6342-6386	6353	6361	1	6	1	USA
HLA-B*82	ORF1ab	6342-6397	6353	6361	1	5	1	USA
HLA-B*82	ORF1ab	6342-6404	6353	6361	1	5	1	USA
HLA-B*82	ORF1ab	6342-6432	6353	6361	1	705	3	USA, Australia, Ghana
HLA-B*82	ORF1ab	6342-6433	6353	6361	1	26	2	USA, Ghana
HLA-B*82	ORF1ab	6342-6434	6353	6361	1	45	1	USA
HLA-B*82	ORF1ab	6343-6355	6353	6361	1	11	1	USA
HLA-B*82	ORF1ab	6343-6356	6353	6361	1	9	2	USA, Australia
HLA-B*82	ORF1ab	6343-6360	6353	6361	1	16	2	USA, Australia
HLA-B*82	ORF1ab	6343-6363	6353	6361	1	15	1	USA
HLA-B*82	ORF1ab	6343-6368	6353	6361	1	9	1	USA
HLA-B*82	ORF1ab	6343-6370	6353	6361	1	15	1	USA
HLA-B*82	ORF1ab	6343-6371	6353	6361	1	10	1	USA
HLA-B*82	ORF1ab	6343-6372	6353	6361	1	16	1	USA
HLA-B*82	ORF1ab	6343-6375	6353	6361	1	35	1	USA
HLA-B*82	ORF1ab	6343-6376	6353	6361	1	7	1	USA
HLA-B*82	ORF1ab	6343-6379	6353	6361	1	11	1	USA
HLA-B*82	ORF1ab	6343-6380	6353	6361	1	5	2	Australia, USA
HLA-B*82	ORF1ab	6343-6384	6353	6361	1	9	1	USA
HLA-B*82	ORF1ab	6343-6385	6353	6361	1	9	1	USA
HLA-B*82	ORF1ab	6343-6386	6353	6361	1	19	1	USA
HLA-B*82	ORF1ab	6343-6394	6353	6361	1	8	1	USA
HLA-B*82	ORF1ab	6343-6395	6353	6361	1	6	1	USA
HLA-B*82	ORF1ab	6343-6396	6353	6361	1	6	1	USA
HLA-B*82	ORF1ab	6343-6397	6353	6361	1	55	1	USA
HLA-B*82	ORF1ab	6343-6398	6353	6361	1	12	1	USA
HLA-B*82	ORF1ab	6343-6403	6353	6361	1	10	1	USA
HLA-B*82	ORF1ab	6343-6407	6353	6361	1	12	1	USA
HLA-B*82	ORF1ab	6343-6408	6353	6361	1	10	1	USA
HLA-B*82	ORF1ab	6343-6413	6353	6361	1	5	1	USA
HLA-B*82	ORF1ab	6343-6424	6353	6361	1	5	1	USA
HLA-B*82	ORF1ab	6343-6425	6353	6361	1	5	1	USA
HLA-B*82	ORF1ab	6343-6426	6353	6361	1	7	1	USA
HLA-B*82	ORF1ab	6343-6427	6353	6361	1	38	2	USA, Austria
HLA-B*82	ORF1ab	6343-6429	6353	6361	1	1695	2	USA, Philippines
HLA-B*82	ORF1ab	6343-6432	6353	6361	1	493	2	USA, Australia
HLA-B*82	ORF1ab	6343-6433	6353	6361	1	12	1	USA
HLA-B*82	ORF1ab	6343-6434	6353	6361	1	30	1	USA
HLA-B*82	ORF1ab	6343-6435	6353	6361	1	13	1	USA
HLA-B*82	ORF1ab	6343-6529	6353	6361	1	22	1	USA
HLA-B*82	ORF1ab	6343-6530	6353	6361	1	27	1	USA
HLA-B*82	ORF1ab	6343-6531	6353	6361	1	47	1	USA
HLA-B*82	ORF1ab	6343-6532	6353	6361	1	14	1	USA
HLA-B*82	ORF1ab	6344-6384	6353	6361	1	5	1	USA
HLA-B*82	ORF1ab	6344-6397	6353	6361	1	16	1	USA
HLA-B*82	ORF1ab	6344-6433	6353	6361	1	10	1	USA
HLA-B*82	ORF1ab	6344-6435	6353	6361	1	20	1	USA
HLA-B*82	ORF1ab	6344-6436	6353	6361	1	61	1	USA
HLA-B*82	ORF1ab	6348-6367	6353	6361	1	5	1	USA
HLA-B*82	ORF1ab	6348-6369	6353	6361	1	7	1	USA
HLA-B*82	ORF1ab	6348-6429	6353	6361	1	9	1	USA
HLA-B*82	ORF1ab	6358-6369	6353	6361	1	5	1	USA
HLA-B*82	ORF1ab	6358-6375	6353	6361	1	7	1	USA
HLA-B*82	ORF1ab	6359-6370	6353	6361	1	6	2	Australia, USA
HLA-B*82	ORF1ab	6359-6371	6353	6361	1	5	1	USA
HLA-C*01	E	65-65	57	65	3	5	2	Australia, USA
HLA-C*01	ORF1ab	1-128	77	85	3	5	1	USA
HLA-C*01	ORF1ab	1987-01-01	77	85	3	9	3	Australia, USA, Bahrain
HLA-C*01	ORF1ab	1081-1177	1154	1162	1	16	1	USA
HLA-C*01	ORF1ab	1678-1710	1675	1683	2	23	1	USA
HLA-C*01	ORF1ab	1678-1774	1675	1683	2	66	4	Hong Kong, Germany, USA, Kenya
HLA-C*01	ORF1ab	1786-1814	1808	1816	25	15	1	USA
HLA-C*01	ORF1ab	2088-2119	2099	2107	1	32	1	USA
HLA-C*01	ORF1ab	2088-2160	2099	2107	1	11	1	USA
HLA-C*01	ORF1ab	2095-2119	2099	2107	4	17	1	USA
HLA-C*01	ORF1ab	2097-2130	2099	2107	24	5	1	USA
HLA-C*01	ORF1ab	2795-2819	2788	2796	1	5	1	Australia
HLA-C*01	ORF1ab	2796-2796	2788	2796	1	14	2	Australia, USA
HLA-C*01	ORF1ab	2796-2797	2788	2796	1	5	1	Australia
HLA-C*01	ORF1ab	2796-2798	2788	2796	1	10	2	Australia, USA
HLA-C*01	ORF1ab	2796-2821	2788	2796	1	11	2	Australia, USA
HLA-C*01	ORF1ab	2796-2848	2788	2796	1	7	1	Australia
HLA-C*01	ORF1ab	4879-4977	4920	4928	1	8	1	USA
HLA-C*01	ORF1ab	5136-5136	5133	5141	1	6	2	Australia, USA
HLA-C*01	ORF1ab	5307-5393	5315	5323	24	17	2	USA, Malaysia
HLA-C*01	ORF1ab	5308-5332	5315	5323	21	19	2	USA, Malaysia
HLA-C*01	ORF1ab	5382-5415	5381	5389	1	5	1	USA
HLA-C*01	ORF1ab	5389-5389	5381	5389	1	5	1	USA
HLA-C*01	ORF1ab	5514-5608	5556	5564	23	12	1	USA
HLA-C*01	ORF1ab	6338-6436	6419	6427	2	774	8	Spain, Germany, USA, Canada, Ghana, Lebanon, Kenya, Hong Kong
HLA-C*01	ORF1ab	6338-6437	6419	6427	2	6	1	USA
HLA-C*01	ORF1ab	6339-6436	6419	6427	2	5	1	USA
HLA-C*01	ORF1ab	6340-6436	6419	6427	2	5	1	USA
HLA-C*01	ORF1ab	6341-6429	6419	6427	2	7	1	USA
HLA-C*01	ORF1ab	6341-6432	6419	6427	2	228	2	USA, Ghana
HLA-C*01	ORF1ab	6341-6433	6419	6427	2	27	3	USA, Australia, United Kingdom
HLA-C*01	ORF1ab	6341-6434	6419	6427	2	37	2	USA, Ghana
HLA-C*01	ORF1ab	6341-6435	6419	6427	2	23	2	USA, Australia
HLA-C*01	ORF1ab	6341-6436	6419	6427	2	88	1	USA
HLA-C*01	ORF1ab	6341-6437	6419	6427	2	5	1	USA
HLA-C*01	ORF1ab	6341-6438	6419	6427	2	15	2	USA, Bahrain
HLA-C*01	ORF1ab	6341-6441	6412	6420	1	9	1	USA
HLA-C*01	ORF1ab	6342-6429	6419	6427	2	303	1	USA
HLA-C*01	ORF1ab	6342-6432	6419	6427	2	705	3	USA, Australia, Ghana
HLA-C*01	ORF1ab	6342-6433	6419	6427	2	26	2	USA, Ghana
HLA-C*01	ORF1ab	6342-6434	6419	6427	2	45	1	USA
HLA-C*01	ORF1ab	6342-6435	6419	6427	2	24	1	USA
HLA-C*01	ORF1ab	6342-6436	6419	6427	2	56	2	USA, Ghana
HLA-C*01	ORF1ab	6342-6437	6419	6427	2	8	1	USA
HLA-C*01	ORF1ab	6342-6438	6419	6427	2	5	1	USA
HLA-C*01	ORF1ab	6343-6426	6419	6427	1	7	1	USA
HLA-C*01	ORF1ab	6343-6427	6419	6427	2	38	2	USA, Austria
HLA-C*01	ORF1ab	6343-6428	6419	6427	2	22	1	USA
HLA-C*01	ORF1ab	6343-6429	6419	6427	2	1695	2	USA, Philippines
HLA-C*01	ORF1ab	6343-6431	6419	6427	2	492	2	USA, Australia
HLA-C*01	ORF1ab	6343-6432	6419	6427	2	493	2	USA, Australia
HLA-C*01	ORF1ab	6343-6433	6419	6427	2	12	1	USA
HLA-C*01	ORF1ab	6343-6434	6419	6427	2	30	1	USA
HLA-C*01	ORF1ab	6343-6435	6419	6427	2	13	1	USA
HLA-C*01	ORF1ab	6343-6436	6419	6427	2	40	1	USA
HLA-C*01	ORF1ab	6343-6437	6419	6427	2	7	2	Australia, USA
HLA-C*01	ORF1ab	6343-6529	6419	6427	2	22	1	USA
HLA-C*01	ORF1ab	6343-6530	6419	6427	2	27	1	USA
HLA-C*01	ORF1ab	6343-6531	6419	6427	2	47	1	USA
HLA-C*01	ORF1ab	6343-6532	6419	6427	2	14	1	USA
HLA-C*01	ORF1ab	6343-6533	6419	6427	2	6	1	USA
HLA-C*01	ORF1ab	6344-6429	6419	6427	2	62	2	USA, Austria
HLA-C*01	ORF1ab	6344-6431	6419	6427	2	32	1	USA
HLA-C*01	ORF1ab	6344-6433	6419	6427	2	10	1	USA
HLA-C*01	ORF1ab	6344-6435	6419	6427	2	20	1	USA
HLA-C*01	ORF1ab	6344-6436	6419	6427	2	61	1	USA
HLA-C*01	ORF1ab	6345-6428	6412	6420	1	164	2	USA, Romania
HLA-C*01	ORF1ab	6345-6429	6419	6427	2	200	1	USA
HLA-C*01	ORF1ab	6345-6430	6419	6427	2	83	1	USA
HLA-C*01	ORF1ab	6345-6431	6419	6427	2	41	2	USA, Ghana
HLA-C*01	ORF1ab	6345-6432	6419	6427	2	18	1	USA
HLA-C*01	ORF1ab	6345-6434	6419	6427	2	6	1	USA
HLA-C*01	ORF1ab	6345-6436	6419	6427	2	19	1	USA
HLA-C*01	ORF1ab	6373-6429	6419	6427	2	5	1	USA
HLA-C*01	ORF1ab	6379-6429	6412	6420	1	8	1	USA
HLA-C*01	ORF1ab	6381-6429	6419	6427	2	7	1	USA
HLA-C*01	ORF1ab	6383-6429	6419	6427	1	5	1	USA
HLA-C*01	ORF1ab	6390-6432	6412	6420	1	6	2	USA, Australia
HLA-C*01	ORF1ab	6392-6429	6412	6420	1	6	1	USA
HLA-C*01	ORF1ab	6398-6436	6419	6427	2	10	1	USA
HLA-C*01	ORF1ab	6400-6429	6419	6427	1	16	1	USA
HLA-C*01	ORF1ab	6400-6431	6419	6427	1	9	2	USA, Cuba
HLA-C*01	ORF1ab	6400-6432	6419	6427	1	6	1	USA
HLA-C*01	ORF1ab	6400-6436	6419	6427	1	6	1	USA
HLA-C*01	ORF1ab	6401-6428	6419	6427	1	5	1	USA
HLA-C*01	ORF1ab	6401-6429	6419	6427	1	39	2	USA, Austria
HLA-C*01	ORF1ab	6401-6430	6419	6427	1	14	1	USA
HLA-C*01	ORF1ab	6401-6432	6419	6427	1	16	2	USA, Australia
HLA-C*01	ORF1ab	6401-6434	6419	6427	1	7	1	USA
HLA-C*01	ORF1ab	6402-6429	6419	6427	2	6	1	USA
HLA-C*01	ORF1ab	6402-6437	6419	6427	2	25	1	USA
HLA-C*01	ORF1ab	6403-6436	6419	6427	2	7	1	USA
HLA-C*01	ORF1ab	6404-6427	6419	6427	2	6	1	USA
HLA-C*01	ORF1ab	6404-6428	6419	6427	2	11	1	USA
HLA-C*01	ORF1ab	6404-6436	6419	6427	2	5	1	USA
HLA-C*01	ORF1ab	6405-6429	6419	6427	2	9	1	USA
HLA-C*01	ORF1ab	6405-6436	6419	6427	2	8	1	USA
HLA-C*01	ORF1ab	6406-6429	6419	6427	2	13	1	USA
HLA-C*01	ORF1ab	6406-6432	6419	6427	2	5	1	USA
HLA-C*01	ORF1ab	6408-6431	6419	6427	2	5	1	USA
HLA-C*01	ORF1ab	6409-6428	6419	6427	2	9	1	USA
HLA-C*01	ORF1ab	6409-6429	6419	6427	2	11	1	USA
HLA-C*01	ORF1ab	6410-6428	6419	6427	1	7	1	USA
HLA-C*01	ORF1ab	6410-6429	6419	6427	2	14	1	USA
HLA-C*01	ORF1ab	6410-6430	6419	6427	2	5	1	USA
HLA-C*01	ORF1ab	6411-6413	6412	6420	1	32	1	USA
HLA-C*01	ORF1ab	6411-6421	6419	6427	1	5	1	USA
HLA-C*01	ORF1ab	6411-6426	6419	6427	2	7	1	USA
HLA-C*01	ORF1ab	6411-6428	6419	6427	2	28	1	USA
HLA-C*01	ORF1ab	6411-6429	6419	6427	1	65	2	USA, Austria
HLA-C*01	ORF1ab	6411-6430	6419	6427	2	20	2	Australia, USA
HLA-C*01	ORF1ab	6411-6431	6419	6427	2	22	2	USA, Australia
HLA-C*01	ORF1ab	6411-6432	6419	6427	2	23	3	USA, Australia, Ghana
HLA-C*01	ORF1ab	6411-6436	6419	6427	2	24	1	USA
HLA-C*01	ORF1ab	6412-6426	6419	6427	2	6	1	USA
HLA-C*01	ORF1ab	6412-6428	6419	6427	2	9	1	USA
HLA-C*01	ORF1ab	6412-6429	6419	6427	2	23	1	USA
HLA-C*01	ORF1ab	6412-6430	6419	6427	1	7	1	USA
HLA-C*01	ORF1ab	6412-6431	6419	6427	2	7	1	USA
HLA-C*01	ORF1ab	6412-6432	6419	6427	2	8	1	USA
HLA-C*01	ORF1ab	6412-6436	6419	6427	2	7	1	USA
HLA-C*01	ORF1ab	6413-6428	6419	6427	2	18	1	USA
HLA-C*01	ORF1ab	6413-6429	6419	6427	2	17	1	USA
HLA-C*01	ORF1ab	6415-6428	6419	6427	2	10	1	USA
HLA-C*01	ORF1ab	6415-6429	6419	6427	2	17	1	USA
HLA-C*01	ORF1ab	6415-6431	6419	6427	2	11	2	USA, Australia
HLA-C*01	ORF1ab	6415-6432	6419	6427	2	7	1	USA
HLA-C*01	ORF1ab	6415-6436	6419	6427	2	11	1	USA
HLA-C*01	ORF1ab	6416-6431	6419	6427	2	5	1	USA
HLA-C*01	ORF1ab	6417-6428	6419	6427	2	14	1	USA
HLA-C*01	ORF1ab	6417-6430	6419	6427	1	6	1	USA
HLA-C*01	ORF1ab	6418-6429	6419	6427	1	16	1	USA
HLA-C*01	ORF1ab	6418-6431	6419	6427	2	7	1	USA
HLA-C*01	ORF1ab	6418-6437	6419	6427	2	8	2	USA, Australia
HLA-C*01	ORF1ab	6419-6428	6412	6420	1	21	1	USA
HLA-C*01	ORF1ab	6419-6432	6419	6427	2	5	1	USA
HLA-C*01	ORF1ab	6419-6435	6419	6427	2	14	1	USA
HLA-C*01	ORF1ab	6420-6429	6412	6420	1	27	1	USA
HLA-C*01	ORF1ab	6420-6431	6419	6427	2	5	1	USA
HLA-C*01	ORF1ab	6550-6646	6633	6641	1	39	2	USA, Ghana
HLA-C*01	ORF1ab	6556-6640	6633	6641	1	5	2	Australia, USA
HLA-C*01	ORF1ab	6611-6646	6633	6641	1	13	2	USA, Australia
HLA-C*01	ORF1ab	6637-6638	6633	6641	1	17	2	Australia, USA
HLA-C*01	ORF1ab	6637-6639	6633	6641	1	19	3	Australia, USA, Philippines
HLA-C*01	ORF1ab	6641-6646	6633	6641	1	8	2	USA, Australia
HLA-C*01	ORF1ab	872-966	875	883	2	6	2	Hong Kong, USA
HLA-C*01	S	100-136	109	117	2	8	1	USA
HLA-C*01	S	108-133	109	117	2	5	1	USA
HLA-C*01	S	108-142	109	117	2	157	1	USA
HLA-C*01	S	109-133	109	117	2	9	1	USA
HLA-C*01	S	109-135	109	117	2	10	1	USA
HLA-C*01	S	116-136	109	117	1	6	2	Bahrain, USA
HLA-C*01	S	255-271	269	277	21	10	2	Australia, USA
HLA-C*01	S	256-287	269	277	21	9	2	USA, Australia
HLA-C*01	S	257-287	269	277	20	5	2	USA, Australia
HLA-C*01	S	258-287	269	277	22	21	2	Australia, USA
HLA-C*01	S	259-274	269	277	25	6	2	USA, Australia
HLA-C*01	S	259-275	269	277	23	5	2	USA, Australia
HLA-C*01	S	259-278	269	277	25	5	2	Timor-Leste, USA
HLA-C*01	S	260-285	269	277	1	20	2	Australia, USA
HLA-C*01	S	260-287	269	277	22	6	2	Australia, USA
HLA-C*01	S	260-288	269	277	23	55	2	Australia, USA
HLA-C*01	S	260-289	269	277	25	5	2	Australia, USA
HLA-C*01	S	261-288	269	277	22	34	2	USA, Australia
HLA-C*01	S	263-288	269	277	22	7	3	USA, Australia, Israel
HLA-C*01	S	274-278	269	277	21	7	2	Timor-Leste, USA
HLA-C*01	S	274-280	269	277	21	5	1	USA
HLA-C*01	S	275-287	269	277	19	8	2	USA, Australia
HLA-C*18	S	255-271	269	277	2	10	2	Australia, USA
HLA-C*18	S	256-287	269	277	2	9	2	USA, Australia
HLA-C*18	S	257-287	269	277	2	5	2	USA, Australia
HLA-C*18	S	258-287	269	277	2	21	2	Australia, USA
HLA-C*18	S	259-274	269	277	2	6	2	USA, Australia
HLA-C*18	S	260-273	269	277	2	11	2	Australia, USA
HLA-C*18	S	260-274	269	277	2	11	2	Australia, USA
HLA-C*18	S	260-285	269	277	2	20	2	Australia, USA
HLA-C*18	S	260-286	269	277	2	13	2	USA, Australia
HLA-C*18	S	260-287	269	277	2	6	2	Australia, USA
HLA-C*18	S	260-288	269	277	2	55	2	Australia, USA
HLA-C*18	S	260-289	269	277	2	5	2	Australia, USA
HLA-C*18	S	261-288	269	277	2	34	2	USA, Australia
HLA-C*18	S	263-288	269	277	2	7	3	USA, Australia, Israel
HLA-C*18	S	273-287	269	277	2	6	1	USA
HLA-C*18	S	274-276	269	277	2	10	3	Spain, Australia, USA
HLA-C*18	S	274-278	269	277	2	7	2	Timor-Leste, USA
HLA-C*18	S	274-280	269	277	2	5	1	USA
HLA-C*18	S	274-287	269	277	2	10	2	Australia, USA
